# Supplementary material for: Microtubule-Dependent Modulation of Adhesion Complex Composition
Source: PLoS One. 2014 Dec 19;9(12):e115213. doi: 10.1371/journal.pone.0115213 (PMC4272306; doi:10.1371/journal.pone.0115213)
Supplement: S2 Table — Identified proteins and functional enrichment analyses. (XLSX) [file pone.0115213.s004.xlsx]

## Sheet: Fig 4 Cluster i
DAVID gene ontology analysis of proteins in Fig 4 cluster i
Functional annotation chart
Category	Term	Count	%	PValue	Genes	List Total	Pop Hits	Pop Total	Fold Enrichment	Bonferroni	Benjamini	FDR
KEGG_PATHWAY	Ribosome	28	11.9658	2.45832e-24	IPI00027270, IPI00012493, IPI00182289, IPI00414860, IPI00479058, IPI00179330, IPI00031691, IPI00412607, IPI00215790, IPI00419880, IPI00029750, IPI00024933, IPI00012750, IPI00025091, IPI00008433, IPI00221089, IPI00010153, IPI00011253, IPI00013296, IPI00215780, IPI00219155, IPI00304612, IPI00419919, IPI00221092, IPI00021266, IPI00219153, IPI00221093, IPI00376798	119	87	5085	13.7525	2.40916e-22	2.40916e-22	2.7182e-21
KEGG_PATHWAY	Focal adhesion	17	7.26496	1.28783e-05	IPI00018279, IPI00010271, IPI00003479, IPI00296099, IPI00016786, IPI00853454, IPI00018335, IPI00018769, IPI00298281, IPI00033494, IPI00218539, IPI00017292, IPI00220278, IPI00296922, IPI00844090, IPI00552815, IPI00009236, IPI00739099	119	201	5085	3.61407	0.00126128	0.000630839	0.0142387
KEGG_PATHWAY	ECM-receptor interaction	10	4.2735	0.00012271	IPI00018279, IPI00024284, IPI00296099, IPI00853454, IPI00296922, IPI00844090, IPI00018769, IPI00552815, IPI00298281, IPI00218539, IPI00739099	119	84	5085	5.08703	0.0119543	0.00400074	0.135598
KEGG_PATHWAY	Spliceosome	10	4.2735	0.00242975	IPI00171903, IPI00003865, IPI00479217, IPI00215965, IPI00220528, IPI00419373, IPI00216049, IPI00016610, IPI00010204, IPI00304925	119	126	5085	3.39136	0.212117	0.05786	2.65402
KEGG_PATHWAY	Regulation of actin cytoskeleton	13	5.55556	0.0039003	IPI00216691, IPI00397526, IPI00010271, IPI00003479, IPI00221232, IPI00016786, IPI00423570, IPI00033494, IPI00220278, IPI00154603, IPI00012011, IPI00005160, IPI00019502	119	215	5085	2.58374	0.318172	0.0737355	4.22901
KEGG_PATHWAY	Pathogenic Escherichia coli infection	6	2.5641	0.00989462	IPI00016786, IPI00554788, IPI00021263, IPI00017292, IPI00005160, IPI00018146	119	57	5085	4.49801	0.62262	0.149913	10.4122
KEGG_PATHWAY	Tight junction	8	3.4188	0.0353496	IPI00397526, IPI00220278, IPI00016373, IPI00016786, IPI00423570, IPI00033494, IPI00017292, IPI00019502	119	134	5085	2.55111	0.970606	0.395802	32.8298
KEGG_PATHWAY	Prion diseases	4	1.7094	0.0465399	IPI00022284, IPI00003479, IPI00298281, IPI00304925	119	35	5085	4.88355	0.990632	0.442229	40.9601
KEGG_PATHWAY	Neurotrophin signaling pathway	7	2.99145	0.0673522	IPI00010271, IPI00003479, IPI00016786, IPI00423570, IPI00216318, IPI00021263, IPI00018146	119	124	5085	2.41224	0.998923	0.531986	53.7443
KEGG_PATHWAY	Fc gamma R-mediated phagocytosis	6	2.5641	0.0688563	IPI00010271, IPI00003479, IPI00016786, IPI00012011, IPI00215920, IPI00005160	119	95	5085	2.69881	0.99908	0.502992	54.5625
KEGG_PATHWAY	Pathways in cancer	13	5.55556	0.0765831	IPI00010271, IPI00003479, IPI00016786, IPI00423570, IPI00853454, IPI00298281, IPI00017292, IPI00217519, IPI00154603, IPI00296922, IPI00554711, IPI00022223, IPI00013178	119	328	5085	1.69361	0.999594	0.508271	58.5619
KEGG_PATHWAY	Axon guidance	7	2.99145	0.0783041	IPI00010271, IPI00257508, IPI00003479, IPI00012283, IPI00016786, IPI00012011, IPI00423570	119	129	5085	2.31874	0.999661	0.486194	59.4079
KEGG_PATHWAY	Viral myocarditis	5	2.13675	0.0818396	IPI00397526, IPI00010271, IPI00216550, IPI00009236, IPI00019502	119	71	5085	3.00923	0.999768	0.474633	61.0967
KEGG_PATHWAY	Pancreatic cancer	5	2.13675	0.0851736	IPI00010271, IPI00003479, IPI00217519, IPI00016786, IPI00423570	119	72	5085	2.96744	0.999837	0.463746	62.6305
KEGG_PATHWAY	VEGF signaling pathway	5	2.13675	0.0955678	IPI00010271, IPI00003479, IPI00025512, IPI00016786, IPI00423570	119	75	5085	2.84874	0.999947	0.481212	67.066
List of proteins in cluster
Protein	Accession Number
Isoform 1 of Myosin-9	IPI00019502
40S ribosomal protein S14	IPI00026271
Trypsin - Sus scrofa (Pig).	MAN00000761
40S ribosomal protein S25	IPI00012750
60S ribosomal protein L23	IPI00010153
60S ribosomal protein L29	IPI00419919
28S ribosomal protein S21, mitochondrial	IPI00014812
40S ribosomal protein S18	IPI00013296
40S ribosomal protein S11	IPI00025091
Laminin subunit gamma-1	IPI00298281
Isoform 1 of Nidogen-2	IPI00028908
Isoform 1 of 60S ribosomal protein L11	IPI00376798
40S ribosomal protein S16	IPI00221092
Lysozyme C	IPI00019038
40S ribosomal protein S3	IPI00011253
Nuclease-sensitive element-binding protein 1	IPI00031812
40S ribosomal protein S5	IPI00008433
Dermcidin	IPI00027547
Keratin, type II cuticular Hb4	IPI00300052
Caspase-14	IPI00013885
60S ribosomal protein L35	IPI00412607
Isoform BMP1-3 of Bone morphogenetic protein 1	IPI00009054
ubiquitin and ribosomal protein S27a precursor	IPI00179330
Isoform 1 of 60S ribosomal protein L12	IPI00024933
60S ribosomal protein L13a	IPI00304612
Growth/differentiation factor 15	IPI00306543
39S ribosomal protein L16, mitochondrial	IPI00000821
Keratin, type II cytoskeletal 2 epidermal	IPI00021304
Keratin, type II cytoskeletal 5	IPI00009867
Keratin, type I cytoskeletal 9	IPI00019359
Keratin, type II cytoskeletal 6A	IPI00300725
200 kDa protein	IPI00853454
Keratin, type I cytoskeletal 10	IPI00009865
Keratin, type II cytoskeletal 1	IPI00220327
Isoform 1 of Nidogen-1	IPI00026944
Keratin, type II cytoskeletal 6B	IPI00293665
Keratin, type I cytoskeletal 14	IPI00384444
Protein S100-A8	IPI00007047
keratin 77	IPI00376379
Keratin, type I cytoskeletal 16	IPI00217963
Rho-related GTP-binding protein RhoE	IPI00001437
Isoform 1 of Keratin, type II cytoskeletal 78	IPI00477227
14-3-3 protein zeta/delta	IPI00021263
Catalase	IPI00465436
Isoform 2 of Protein Wnt-5a	IPI00013178
Rho-related GTP-binding protein RhoC	IPI00027434
60S ribosomal protein L37a	IPI00414860
Protein Wnt-5b	IPI00022223
Putative 60S ribosomal protein L39-like 5	IPI00037619
Isoform 2 of Cell division control protein 42 homolog	IPI00016786
Ras-related protein Ral-A	IPI00217519
60S ribosomal protein L22	IPI00219153
A disintegrin and metalloproteinase with thrombospondin motifs 4	IPI00307276
Isoform A of Ras-related C3 botulinum toxin substrate 1	IPI00010271
Isoform 2 of Growth arrest-specific protein 6	IPI00032532
Actin-related protein 2/3 complex subunit 4	IPI00554811
H/ACA ribonucleoprotein complex subunit 3	IPI00032853
Actin-related protein 2/3 complex subunit 1B	IPI00005160
Eukaryotic translation initiation factor 6	IPI00010105
Desmoglein-1	IPI00025753
Keratinocyte proline-rich protein	IPI00514908
Keratin, type I cytoskeletal 17	IPI00450768
Filaggrin-2	IPI00397801
Profilin-1	IPI00216691
Isoform B of Collagen alpha-1(XI) chain	IPI00218539
Keratin, type I cytoskeletal 27	IPI00328103
Guanine nucleotide-binding protein G(I)/G(S)/G(O) subunit gamma-12	IPI00221232
Isoform Alpha of Caveolin-1	IPI00009236
Poly(rC)-binding protein 1	IPI00016610
Splicing factor, arginine/serine-rich 3	IPI00010204
Isoform 1 of Arginase-1	IPI00291560
Guanine nucleotide-binding protein G(I)/G(S)/G(T) subunit beta-2	IPI00003348
Peroxiredoxin-2	IPI00027350
Junction plakoglobin	IPI00554711
Isoform 1 of Myosin-Ib	IPI00376344
Isoform 2 of Plakophilin-1	IPI00071509
Isoform DPI of Desmoplakin	IPI00013933
Protein-glutamine gamma-glutamyltransferase E	IPI00300376
Ras-related protein Rab-7a	IPI00016342
Keratin, type I cuticular Ha1	IPI00032513
Keratin, type II cytoskeletal 71	IPI00061200
Isoform 1A of Desmocollin-1	IPI00216099
Skin-specific protein 32	IPI00023078
Flotillin-1	IPI00027438
14-3-3 protein theta	IPI00018146
Isoform 1 of F-actin-capping protein subunit beta	IPI00026185
Isoform Long of 14-3-3 protein beta/alpha	IPI00216318
Peroxiredoxin-6	IPI00220301
40S ribosomal protein S28	IPI00719622
51 kDa protein	IPI00033025
Laminin subunit beta-2	IPI00296922
Isoform A1-B of Heterogeneous nuclear ribonucleoprotein A1	IPI00215965
Ras GTPase-activating protein-binding protein 1	IPI00012442
Peroxiredoxin-1	IPI00000874
Elongation factor 2	IPI00186290
Putative uncharacterized protein COL5A1	IPI00552815
Isoform 2 of Septin-11	IPI00019376
Collagen alpha-3(V) chain	IPI00018279
Phosphoglycerate kinase 1	IPI00169383
Isoform 1 of Protein POF1B	IPI00103242
Retinal dehydrogenase 1	IPI00218914
Isoform 2 of Protein disulfide-isomerase A6	IPI00299571
Ferritin heavy chain	IPI00554521
Serine protease HTRA1	IPI00003176
40S ribosomal protein S29	IPI00182289
Extracellular sulfatase Sulf-1	IPI00293203
40S ribosomal protein S15	IPI00479058
Tumor necrosis factor receptor superfamily member 11B	IPI00298362
Isoform Short of Heterogeneous nuclear ribonucleoprotein U	IPI00479217
Peptidyl-prolyl cis-trans isomerase A	IPI00419585
40S ribosomal protein S17	IPI00221093
Histone H1.2	IPI00217465
Keratin, type II cytoskeletal 7	IPI00306959
Protein S100-A4	IPI00032313
60S ribosomal protein L26	IPI00027270
Thrombospondin-1	IPI00296099
60S ribosomal protein L23a	IPI00021266
Eukaryotic translation initiation factor 2 subunit 1	IPI00219678
Isoform 1 of Myosin-10	IPI00397526
EMILIN-1	IPI00013079
Isoform 1 of Prolyl 4-hydroxylase subunit alpha-1	IPI00009923
Vimentin	IPI00418471
Lysyl oxidase homolog 2	IPI00294839
Collagen alpha-2(V) chain	IPI00739099
Scavenger receptor cysteine-rich domain-containing protein LOC284297	IPI00554474
Isoform 2 of Glutaminyl-peptide cyclotransferase-like protein	IPI00014877
60S ribosomal protein L38	IPI00215790
rRNA 2'-O-methyltransferase fibrillarin	IPI00025039
Protein transport protein Sec23A	IPI00017375
Isoform 1 of Heat shock cognate 71 kDa protein	IPI00003865
Annexin A1	IPI00218918
Serine protease 23	IPI00026941
Transgelin	IPI00216138
Coronin-1C_i3 protein	IPI00867509
Heat shock 70 kDa protein 1A/1B	IPI00304925
Microtubule-associated protein	IPI00927819
Isoform M2 of Pyruvate kinase isozymes M1/M2	IPI00479186
Transgelin-2	IPI00550363
Isoform 1 of Protein KIAA1199	IPI00376689
40S ribosomal protein S3a	IPI00419880
Matrix Gla protein	IPI00028714
Collagen alpha-1(V) chain	IPI00844090
Isoform 1 of 40S ribosomal protein S24	IPI00029750
40S ribosomal protein S19	IPI00215780
Basement membrane-specific heparan sulfate proteoglycan core protein	IPI00024284
Isoform 1 of Keratin, type I cytoskeletal 13	IPI00009866
40S ribosomal protein S20	IPI00012493
60S ribosomal protein L9	IPI00031691
Isoform 2 of Annexin A2	IPI00418169
Histone H2A type 1-H	IPI00081836
Histone H2A.V	IPI00018278
Histone H2B type 1-M	IPI00554798
Histone H2B type 2-E	IPI00003935
Guanine nucleotide-binding protein G(I)/G(S)/G(T) subunit beta-1	IPI00026268
Isoform 2 of Collagen alpha-1(XVIII) chain	IPI00022822
IPI:MAN00000009.0|SWISS-PROT:P00330|ADH1_YEAST Alcohol dehydrogenase 1 OS=Saccharomyces cerevisiae GN=ADH1 PE=1 SV=4	MAN00000009
Thrombospondin-2	IPI00018769
Protein kinase C delta-binding protein	IPI00056334
40S ribosomal protein S13	IPI00221089
60S ribosomal protein L27	IPI00219155
Isoform 1 of Tubulointerstitial nephritis antigen-like	IPI00005563
Major prion protein	IPI00022284
Isoform 1 of 28S ribosomal protein S11, mitochondrial	IPI00010244
Isoform Non-muscle of Myosin light polypeptide 6	IPI00335168
NADH dehydrogenase [ubiquinone] 1 alpha subcomplex subunit 7	IPI00452731
Keratin, type I cytoskeletal 18	IPI00554788
Isoform 1 of Nucleolar protein 6	IPI00152890
nascent polypeptide-associated complex alpha subunit isoform a	IPI00797126
Isoform 1 of 39S ribosomal protein L22, mitochondrial	IPI00414410
Isoform 2 of Heparin-binding growth factor 2	IPI00154603
keratin 4	IPI00290078
Protein transport protein Sec61 subunit beta	IPI00220835
Dynein light chain 1, cytoplasmic	IPI00019329
Myosin regulatory light chain 12B	IPI00033494
Myosin regulatory light polypeptide 9	IPI00220278
Active regulator of SIRT1	IPI00219006
Ribosome production factor 2 homolog	IPI00396329
Isoform Flt1 of Vascular endothelial growth factor receptor 1	IPI00018335
Isoform 1 of L-lactate dehydrogenase A chain	IPI00217966
ADP-ribosylation factor 6	IPI00215920
cDNA FLJ60076, highly similar to ELAV-like protein 1	IPI00301936
Copine-1	IPI00018452
Signal recognition particle 72 kDa protein	IPI00215888
Isoform 1 of Heterogeneous nuclear ribonucleoprotein A3	IPI00419373
Isoform A of Lamin-A/C	IPI00021405
TP53-regulating kinase	IPI00290305
Isoform 1 of Semaphorin-3B	IPI00012283
Cold-inducible RNA-binding protein	IPI00180954
Coiled-coil-helix-coiled-coil-helix domain-containing protein 1	IPI00060107
Prolactin-inducible protein	IPI00022974
U3 small nucleolar ribonucleoprotein protein IMP3	IPI00019488
Isoform IIa of Prolyl 4-hydroxylase subunit alpha-2	IPI00182373
Isoform 1 of Gremlin-1	IPI00298476
Isoform 1 of Heterogeneous nuclear ribonucleoprotein M	IPI00171903
Histone H1.0	IPI00550239
Integrin beta-like protein 1	IPI00640865
Nucleolar protein 16	IPI00032849
39S ribosomal protein L33, mitochondrial	IPI00006864
39S ribosomal protein L14, mitochondrial	IPI00418290
28S ribosomal protein S18a, mitochondrial	IPI00018691
Isoform 6 of cAMP-specific 3',5'-cyclic phosphodiesterase 4D	IPI00375236
Isoform 3 of Core histone macro-H2A.1	IPI00059366
Secreted frizzled-related protein 1	IPI00749245
Fructose-bisphosphate aldolase A	IPI00465439
Isoform A of Ras GTPase-activating protein-binding protein 2	IPI00009057
Isoform 1 of Signal recognition particle 68 kDa protein	IPI00168388
Eukaryotic translation initiation factor 2 subunit 3	IPI00297982
ADP/ATP translocase 2	IPI00007188
Mitogen-activated protein kinase 1	IPI00003479
Isoform 1 of Myoferlin	IPI00021048
Isoform 1 of GPI transamidase component PIG-T	IPI00100030
Isoform 2B of GTPase KRas	IPI00423570
Isoform 1 of Complement decay-accelerating factor	IPI00216550
1-phosphatidylinositol-4,5-bisphosphate phosphodiesterase delta-3	IPI00152701
Cofilin-1	IPI00012011
Isoform 2 of Pleckstrin homology-like domain family B member 2	IPI00168459
RNA binding protein, autoantigenic (HnRNP-associated with lethal yellow homolog (Mouse)), isoform CRA_a (Fragment)	IPI00011268
Protein S100-A6	IPI00027463
Dihydropyrimidinase-related protein 2	IPI00257508
poly(rC) binding protein 2 isoform b	IPI00012066
Heat shock protein beta-1	IPI00025512
F-actin-capping protein subunit alpha-1	IPI00005969
Isoform 1 of Heterogeneous nuclear ribonucleoprotein K	IPI00216049
Calpain-1 catalytic subunit	IPI00011285
BAG family molecular chaperone regulator 2	IPI00000643
Glycyl-tRNA synthetase	IPI00783097
Small nuclear ribonucleoprotein F	IPI00220528
Exosome complex exonuclease MTR3	IPI00073602
Ras-related protein Rab-13	IPI00016373
Isoform B1 of Heterogeneous nuclear ribonucleoproteins A2/B1	IPI00396378
Carbonyl reductase [NADPH] 1	IPI00295386
Thioredoxin	IPI00216298
Heterogeneous nuclear ribonucleoprotein H	IPI00013881
EH domain-containing protein 4	IPI00005578
D-3-phosphoglycerate dehydrogenase	IPI00011200
Isoform 1 of AP-2 complex subunit sigma	IPI00219840
Polypyrimidine tract-binding protein 1 isoform c variant (Fragment)	IPI00556157
Fatty acid synthase	IPI00026781
Adenosylhomocysteinase	IPI00012007
Isoform 1 of Plasminogen activator inhibitor 1 RNA-binding protein	IPI00410693
Myosin-Id	IPI00329719
Aflatoxin B1 aldehyde reductase member 2	IPI00305978
Isoform 1 of Catenin beta-1	IPI00017292

## Sheet: Fig 4 Cluster ii
DAVID gene ontology analysis of proteins in Fig 4 cluster ii
Functional annotation chart
Category	Term	Count	%	PValue	Genes	List Total	Pop Hits	Pop Total	Fold Enrichment	Bonferroni	Benjamini	FDR
KEGG_PATHWAY	Ribosome	43	7.96296	8.0397e-32	IPI00021840, IPI00550021, IPI00008530, IPI00299573, IPI00412579, IPI00302740, IPI00216587, IPI00026202, IPI00470528, IPI00026230, IPI00413108, IPI00182533, IPI00395998, IPI00219160, IPI00030179, IPI00000494, IPI00012772, IPI00008529, IPI00003918, IPI00013485, IPI00655650, IPI00220871, IPI00008438, IPI00555744, IPI00221088, IPI00029731, IPI00013917, IPI00247583, IPI00306332, IPI00215719, IPI002186…	266	87	5085	9.44841	1.04516e-29	1.04516e-29	9.36263e-29
KEGG_PATHWAY	Proteasome	29	5.37037	8.15862e-25	IPI00019927, IPI00105598, IPI00555956, IPI00011603, IPI00024175, IPI00299155, IPI00016832, IPI00021926, IPI00000811, IPI00185374, IPI00219622, IPI00023919, IPI00028004, IPI00025019, IPI00028006, IPI00291922, IPI00479306, IPI00014151, IPI00012268, IPI00003217, IPI00020042, IPI00171199, IPI00021435, IPI00011126, IPI00299608, IPI00549672, IPI00024821, IPI00018398, IPI00029623	266	47	5085	11.7953	1.06062e-22	5.30311e-23	9.50112e-22
KEGG_PATHWAY	Endocytosis	26	4.81481	7.58432e-06	IPI00024067, IPI00784156, IPI00004416, IPI00000070, IPI00031655, IPI00025974, IPI00647457, IPI00002926, IPI00022256, IPI00472855, IPI00744702, IPI00256684, IPI00018274, IPI00016339, IPI00100980, IPI00246058, IPI00411356, IPI00550181, IPI00100796, IPI00018434, IPI00002495, IPI00016621, IPI00020436, IPI00552643, IPI00023510, IPI00007155, IPI00017184	266	184	5085	2.70125	0.00098548	0.000328601	0.00883196
KEGG_PATHWAY	Spliceosome	19	3.51852	7.72565e-05	IPI00007334, IPI00005978, IPI00215884, IPI00029266, IPI00003377, IPI00005613, IPI00013891, IPI00017963, IPI00216592, IPI00016572, IPI00027285, IPI00017964, IPI00304692, IPI00003519, IPI00302850, IPI00009328, IPI00641829, IPI00300371, IPI00026167	266	126	5085	2.88265	0.00999346	0.00250778	0.089932
KEGG_PATHWAY	Gap junction	14	2.59259	0.000620509	IPI00792677, IPI00013683, IPI00909140, IPI00018274, IPI00220578, IPI00748145, IPI00305551, IPI00015902, IPI00218343, IPI00013475, IPI00007752, IPI00095891, IPI00000005, IPI00908469, IPI00646779	266	89	5085	3.0071	0.0775215	0.0160087	0.720231
KEGG_PATHWAY	Pathogenic Escherichia coli infection	9	1.66667	0.00875104	IPI00792677, IPI00013683, IPI00909140, IPI00444262, IPI00021439, IPI00218343, IPI00013475, IPI00007752, IPI00908469, IPI00646779	266	57	5085	3.0184	0.681025	0.173405	9.72942
KEGG_PATHWAY	Tight junction	13	2.40741	0.0455606	IPI00012512, IPI00220578, IPI00015973, IPI00429689, IPI00020602, IPI00514301, IPI00748145, IPI00021439, IPI00010865, IPI00020418, IPI00016613, IPI00000005, IPI00300562	266	134	5085	1.85459	0.99767	0.579372	41.9022
KEGG_PATHWAY	Complement and coagulation cascades	8	1.48148	0.0662986	IPI00478003, IPI00783987, IPI00032179, IPI00019576, IPI00019590, IPI00290283, IPI00017696, IPI00011302	266	69	5085	2.21641	0.999866	0.671995	55.016
List of proteins in cluster
Protein	Accession Number
Glyceraldehyde-3-phosphate dehydrogenase	IPI00219018
Isoform 1 of Laminin subunit alpha-4	IPI00329482
Actin, cytoplasmic 1	IPI00021439
Actin, alpha cardiac muscle 1	IPI00023006
40S ribosomal protein S2	IPI00013485
Isoform 1 of Adipocyte enhancer-binding protein 1	IPI00745313
60S ribosomal protein L8	IPI00012772
Heterogeneous nuclear ribonucleoprotein G	IPI00304692
60S ribosomal protein L5	IPI00000494
60S ribosomal protein L30	IPI00219156
60S ribosomal protein L7	IPI00030179
Isoform 1 of Podocan	IPI00419440
Guanine nucleotide-binding protein subunit beta-2-like 1	IPI00848226
40S ribosomal protein S26	IPI00655650
60S ribosomal protein L21	IPI00247583
40S ribosomal protein S4, X isoform	IPI00217030
60S ribosomal protein L17	IPI00413324
Alpha-2-macroglobulin	IPI00478003
40S ribosomal protein S9	IPI00221088
60S ribosomal protein L3	IPI00550021
Isoform 1 of Sushi repeat-containing protein SRPX	IPI00289795
40S ribosomal protein S4, Y isoform 1	IPI00302740
Small nuclear ribonucleoprotein Sm D1	IPI00302850
Collagen alpha-1(XV) chain	IPI00295414
Chloride intracellular channel protein 1	IPI00010896
Rho-related GTP-binding protein RhoG	IPI00017342
Small nuclear ribonucleoprotein Sm D2	IPI00017963
Keratin, type I cuticular Ha3-II	IPI00031423
Isoform C1 of Heterogeneous nuclear ribonucleoproteins C1/C2	IPI00216592
Elongation factor 1-alpha 1	IPI00396485
ADP-ribosylation factor 4	IPI00215918
Isoform 3 of Prolyl 3-hydroxylase 1	IPI00045839
GTP-binding nuclear protein Ran	IPI00643041
Beta-actin-like protein 2	IPI00003269
Glutathione S-transferase P	IPI00219757
60S ribosomal protein L35a	IPI00029731
suprabasin isoform 1 precursor	IPI00947285
Myeloid-associated differentiation marker	IPI00102685
Histone H3.1	IPI00465070
60S ribosomal protein L18	IPI00215719
Microtubule-associated protein 1B	IPI00008868
Histone H4	IPI00453473
NHP2-like protein 1	IPI00026167
33 kDa protein	IPI00413108
Eukaryotic initiation factor 4A-I	IPI00025491
60S ribosomal protein L13	IPI00465361
Small nuclear ribonucleoprotein Sm D3	IPI00017964
Isoform 1 of Collagen alpha-1(XII) chain	IPI00329573
Single-stranded DNA-binding protein, mitochondrial	IPI00029744
Ribonuclease inhibitor	IPI00550069
NAD(P)H dehydrogenase [quinone] 1	IPI00012069
Annexin A5	IPI00329801
ADP-ribosylation factor 1	IPI00215914
Cytochrome b-c1 complex subunit 8	IPI00024742
Hornerin	IPI00398625
Isoform 2 of Tropomyosin alpha-3 chain	IPI00218319
Protein-glutamine gamma-glutamyltransferase K	IPI00305622
Isoform 1 of Keratin, type I cuticular Ha6	IPI00008692
Cathepsin D	IPI00011229
Isoform Alpha-3A of Integrin alpha-3	IPI00215995
cDNA FLJ55177, highly similar to Ras-related protein Ral-B	IPI00004397
F-actin-capping protein subunit alpha-2	IPI00026182
HMT1 hnRNP methyltransferase-like 2 isoform 1	IPI00018522
Parathymosin	IPI00550020
60S ribosomal protein L32	IPI00395998
40S ribosomal protein S27-like	IPI00746004
14-3-3 protein epsilon	IPI00000816
40S ribosomal protein S23	IPI00218606
Serpin B12	IPI00033583
SRA stem-loop-interacting RNA-binding protein, mitochondrial	IPI00009922
14-3-3 protein gamma	IPI00220642
40S ribosomal protein S15a	IPI00221091
40S ribosomal protein S10	IPI00008438
60S ribosomal protein L34	IPI00219160
60S ribosomal protein L22-like 1	IPI00856049
60S ribosomal protein L24	IPI00306332
60S ribosomal protein L27a	IPI00456758
Protein Wnt-2	IPI00015175
60S ribosomal protein L36	IPI00216237
Signal recognition particle 19 kDa protein	IPI00295889
60S ribosomal protein L10	IPI00554723
28S ribosomal protein S12, mitochondrial	IPI00005692
Charged multivesicular body protein 2b	IPI00550181
Interleukin enhancer-binding factor 2	IPI00005198
Agrin	IPI00374563
60S ribosomal protein L7a	IPI00299573
60S ribosomal protein L18a	IPI00026202
Microfibrillar-associated protein 2	IPI00022621
Serum albumin precursor	IPI00708398
Isoform 1 of Serum albumin	IPI00745872
CD59 glycoprotein	IPI00011302
60S ribosomal protein L28	IPI00182533
Isoform 1 of Extracellular sulfatase Sulf-2	IPI00297252
Vacuolar protein sorting-associated protein 26A	IPI00411426
60S ribosomal protein L15	IPI00470528
Isoform 12 of CD44 antigen	IPI00297160
Protein FAM180A	IPI00374376
60S ribosomal protein L10a	IPI00412579
Angiopoietin-related protein 4	IPI00153060
Thy-1 membrane glycoprotein	IPI00022892
40S ribosomal protein S8	IPI00216587
Ribosomal protein L14 variant	IPI00555744
chaperonin containing TCP1, subunit 3 isoform b	IPI00290770
Complement C4-A	IPI00032258
Synaptic vesicle membrane protein VAT-1 homolog	IPI00156689
Isoform A of DnaJ homolog subfamily B member 6	IPI00024523
cDNA FLJ60097, highly similar to Tubulin alpha-ubiquitous chain	IPI00792677
Tubulin beta chain	IPI00909140
Matrix metalloproteinase-14	IPI00218398
Tubulin beta-2C chain	IPI00007752
Tubulin beta-3 chain	IPI00013683
Tubulin beta-2A chain	IPI00013475
Isoform 1 of Polymerase I and transcript release factor	IPI00176903
cDNA FLJ52712, highly similar to Tubulin beta-6 chain	IPI00908469
DnaJ homolog subfamily A member 1	IPI00012535
Isoform 2 of Spliceosome RNA helicase BAT1	IPI00641829
T-complex protein 1 subunit alpha	IPI00290566
T-complex protein 1 subunit eta	IPI00018465
Ras-related protein Rab-1B	IPI00008964
Histone-binding protein RBBP7	IPI00395865
Flotillin-2	IPI00789008
Heat shock protein HSP 90-beta	IPI00414676
Isoform 2 of Heat shock protein HSP 90-alpha	IPI00382470
Tubulin alpha-1C chain	IPI00218343
leucine rich repeat containing 15 isoform a	IPI00913924
Coatomer subunit gamma	IPI00783982
CSNK2A1 protein	IPI00016613
Prostaglandin E synthase 3	IPI00015029
Transmembrane protein 119	IPI00296147
Isoform 4 of E3 ubiquitin-protein ligase UBR4	IPI00640981
MHC class I antigen	IPI00952714
Isoform 2 of Mannan-binding lectin serine protease 1	IPI00290283
Ras-related protein Rab-2A	IPI00031169
Isoform 1 of Amyloid-like protein 2	IPI00031030
Eukaryotic translation initiation factor 3 subunit M	IPI00102069
26S protease regulatory subunit 8	IPI00023919
Acidic leucine-rich nuclear phosphoprotein 32 family member A	IPI00025849
40S ribosomal protein S12	IPI00013917
Isoform APP770 of Amyloid beta A4 protein (Fragment)	IPI00006608
Casein kinase II subunit alpha'	IPI00020602
Torsin-1B	IPI00023137
Transitional endoplasmic reticulum ATPase	IPI00022774
26S proteasome non-ATPase regulatory subunit 6	IPI00014151
Isoform 1 of Putative helicase MOV-10	IPI00444452
TUBB6 protein	IPI00646779
Prolow-density lipoprotein receptor-related protein 1	IPI00020557
Coatomer subunit epsilon	IPI00465132
COP9 signalosome complex subunit 8	IPI00009480
eukaryotic translation elongation factor 1 delta isoform 3	IPI00789435
cDNA FLJ45706 fis, clone FEBRA2028457, highly similar to Nucleolin	IPI00444262
Putative uncharacterized protein BGN	IPI00643384
Isoform 1 of Transportin-1	IPI00024364
Proteasome subunit alpha type-4	IPI00299155
Isoform 1 of DNA-dependent protein kinase catalytic subunit	IPI00296337
Isoform 1 of Exostosin-2	IPI00004047
Proteasome subunit beta type-1	IPI00025019
nardilysin isoform a	IPI00243221
Isoform 1 of AP-3 complex subunit beta-1	IPI00021129
Isoform 1 of Splicing factor 3B subunit 3	IPI00300371
Isoform 1 of Coatomer subunit alpha	IPI00295857
HLA class I histocompatibility antigen, A-30 alpha chain	IPI00472855
Importin-7	IPI00007402
Muscle type neuropilin 1	IPI00165438
Isoform 1 of COP9 signalosome complex subunit 1	IPI00156282
Glypican-1	IPI00015688
Coatomer subunit beta'	IPI00220219
COP9 signalosome complex subunit 3	IPI00025721
Proteasome subunit beta type-4	IPI00555956
Ran GTPase-activating protein 1	IPI00294879
cDNA FLJ59211, highly similar to Glucosidase 2 subunit beta	IPI00026154
COP9 signalosome complex subunit 6	IPI00163230
H/ACA ribonucleoprotein complex subunit 4	IPI00221394
Translation initiation factor eIF-2B subunit epsilon	IPI00011898
Ras-related protein Rab-5A	IPI00023510
Proteasome subunit beta type-5	IPI00479306
Isoform 1 of Neuropilin-1	IPI00299594
312 kDa protein	IPI00945229
Isoform 1 of Splicing factor, arginine/serine-rich 7	IPI00003377
Isoform A of Decorin	IPI00012119
Isoform 1 of Reticulon-4	IPI00021766
Alpha-centractin	IPI00029468
GTPase NRas	IPI00000005
Tumor necrosis factor-inducible gene 6 protein	IPI00303341
Proliferating cell nuclear antigen	IPI00021700
WD repeat-containing protein 61	IPI00019269
Complement C1q tumor necrosis factor-related protein 5	IPI00024105
26S proteasome non-ATPase regulatory subunit 10	IPI00003565
Membrane-associated progesterone receptor component 2	IPI00005202
Phosphomevalonate kinase	IPI00220648
Isoform 1 of Importin-4	IPI00156374
Cartilage-associated protein	IPI00748502
Keratin, type I cuticular Ha4	IPI00796822
Major histocompatibility complex, class I, A	IPI00647457
Extracellular superoxide dismutase [Cu-Zn]	IPI00027827
Isoform 1 of Nucleophosmin	IPI00549248
Ceruloplasmin	IPI00017601
SPARC	IPI00014572
Protein flightless-1 homolog	IPI00031023
26S protease regulatory subunit S10B	IPI00021926
Dipeptidyl peptidase 4	IPI00018953
116 kDa U5 small nuclear ribonucleoprotein component	IPI00003519
Transcriptional activator protein Pur-beta	IPI00045051
Testican-1	IPI00005292
Casein kinase II subunit beta	IPI00010865
Importin subunit alpha-4	IPI00012578
50 kDa protein	IPI00328571
60S acidic ribosomal protein P0	IPI00008530
COP9 signalosome complex subunit 5	IPI00009958
Isoform 1 of Endosialin	IPI00006971
Isoform 1 of Acidic leucine-rich nuclear phosphoprotein 32 family member B	IPI00007423
cDNA FLJ52545, highly similar to Dickkopf-related protein 3	IPI00002714
Isoform LMP2.L of Proteasome subunit beta type-9	IPI00000787
Endoplasmin	IPI00027230
Proteasome subunit alpha type-5	IPI00291922
T-complex protein 1 subunit delta	IPI00302927
Isoform 1 of Vitamin D-binding protein	IPI00555812
ATP-binding cassette sub-family A member 1	IPI00293460
ATPase ASNA1	IPI00013466
Glutathione S-transferase Mu 3	IPI00246975
Guanine nucleotide-binding protein G(I)/G(S)/G(O) subunit gamma-5	IPI00027240
Isoform Short of Proteasome subunit alpha type-1	IPI00016832
Coagulation factor X	IPI00019576
Microsomal glutathione S-transferase 1	IPI00021805
Ribose-5-phosphate isomerase	IPI00026513
Ras-related protein Rab-32	IPI00014377
Isoform Delta 6 of Calcium/calmodulin-dependent protein kinase type II subunit delta	IPI00172636
Proteasome subunit beta type-2	IPI00028006
18 kDa protein	IPI00644570
Isoform 2 of Tropomyosin beta chain	IPI00220709
Isoform 1 of Tropomyosin alpha-4 chain	IPI00010779
Isoform 3 of Tropomyosin alpha-1 chain	IPI00216135
Vacuolar protein sorting-associated protein 35	IPI00018931
Proteasome subunit beta type-6	IPI00000811
Spermidine synthase	IPI00292020
Isoform 1 of Serpin B3	IPI00022204
Serine/threonine-protein phosphatase PP1-beta catalytic subunit	IPI00218236
Apolipoprotein E	IPI00021842
Ras-related protein Rab-5C	IPI00016339
Eukaryotic translation initiation factor 3 subunit K	IPI00033143
LOR protein	IPI00011673
cDNA FLJ56389, highly similar to Elongation factor 1-gamma	IPI00000875
Cytoplasmic dynein 1 heavy chain 1	IPI00456969
Protein S100-A11	IPI00013895
Valyl-tRNA synthetase	IPI00000873
cDNA FLJ61162, highly similar to Ras-related protein R-Ras2	IPI00012512
Isoform 1 of Ras-related protein Rab-34	IPI00328180
Isoform 1 of Tissue-type plasminogen activator	IPI00019590
Isoform 1 of Clathrin heavy chain 1	IPI00024067
40S ribosomal protein S6	IPI00021840
60S ribosomal protein L4	IPI00003918
C-type lectin domain family 11 member A	IPI00033466
Isoform SM-B' of Small nuclear ribonucleoprotein-associated proteins B and B'	IPI00027285
Erythrocyte band 7 integral membrane protein	IPI00219682
High mobility group protein B1	IPI00419258
26S proteasome non-ATPase regulatory subunit 14	IPI00024821
cDNA FLJ61290, highly similar to Neutral alpha-glucosidase AB	IPI00383581
Calpain-2 catalytic subunit	IPI00289758
Eukaryotic translation initiation factor 3 subunit E	IPI00013068
Isoform 3 of Ribosome-binding protein 1	IPI00215743
26S protease regulatory subunit 7	IPI00021435
Calreticulin	IPI00020599
Eukaryotic translation initiation factor 3, subunit E interacting protein	IPI00465233
26S protease regulatory subunit 6A	IPI00018398
60S acidic ribosomal protein P2	IPI00008529
Isoform 1 of RuvB-like 1	IPI00021187
Isoform ASF-1 of Splicing factor, arginine/serine-rich 1	IPI00215884
26S protease regulatory subunit 4	IPI00011126
Isoform 1 of Eukaryotic translation initiation factor 3 subunit B	IPI00396370
Syndecan-2	IPI00300407
Acylamino-acid-releasing enzyme	IPI00337741
cDNA FLJ58478, highly similar to Glypican-6	IPI00911077
Proteasome subunit alpha type-2	IPI00219622
26S proteasome non-ATPase regulatory subunit 2	IPI00012268
Toll-interacting protein	IPI00100154
Isoform 1 of Multivesicular body subunit 12A	IPI00744702
RuvB-like 2	IPI00009104
hypothetical protein LOC643677	IPI00929313
Isoform 1 of Integral membrane protein 2C	IPI00016014
ubiquitin specific protease 9, X-linked isoform 4	IPI00003964
Isoform 1 of Importin-5	IPI00793443
Coatomer subunit beta	IPI00295851
HSPC027	IPI00549672
Barrier-to-autointegration factor	IPI00026087
Eukaryotic translation initiation factor 5B	IPI00299254
Importin subunit beta-1	IPI00001639
Interferon-induced transmembrane protein 3	IPI00303726
Nucleosome assembly protein 1-like 1, isoform CRA_c	IPI00902909
Isoform 3 of 4F2 cell-surface antigen heavy chain	IPI00554722
Hsc70-interacting protein	IPI00032826
Band 4.1-like protein 2	IPI00015973
Isoform 1 of PTB domain-containing engulfment adapter protein 1	IPI00790010
Isoform 1 of Serine/threonine-protein phosphatase 6 catalytic subunit	IPI00012970
cDNA FLJ54710, highly similar to Target of Myb protein 1	IPI00023191
Ras-related protein R-Ras	IPI00020418
cDNA FLJ54488, highly similar to Eukaryotic translation initiation factor 3 subunit 8	IPI00922360
482 kDa protein	IPI00179298
Isoform 1 of Syntenin-1	IPI00299086
Serine/threonine-protein phosphatase 2A catalytic subunit beta isoform	IPI00429689
Small nuclear ribonucleoprotein G	IPI00016572
Isoform 1 of Clusterin	IPI00291262
Pentraxin-related protein PTX3	IPI00029568
26S proteasome non-ATPase regulatory subunit 3	IPI00011603
Syndecan-4	IPI00011564
Splicing factor, arginine/serine-rich 2	IPI00005978
Isoform 1 of Zinc transporter ZIP14	IPI00014236
Isoform 1 of Basic leucine zipper and W2 domain-containing protein 1	IPI00785096
COP9 signalosome complex subunit 4	IPI00171844
Pantetheinase	IPI00030871
Acidic leucine-rich nuclear phosphoprotein 32 family member E	IPI00165393
FACT complex subunit SPT16	IPI00026970
Dynein light chain Tctex-type 3	IPI00020885
Isoform 1 of Translation initiation factor eIF-2B subunit delta	IPI00005979
Adenine phosphoribosyltransferase	IPI00218693
60S ribosomal protein L19	IPI00025329
Seryl-tRNA synthetase, cytoplasmic	IPI00220637
DNA damage-binding protein 1	IPI00293464
HCG1784554, isoform CRA_a	IPI00654777
Isoform 1 of AP-2 complex subunit beta	IPI00784156
Isoform 1 of 6-phosphofructokinase, liver type	IPI00332371
Major vault protein	IPI00000105
Isoform 1 of Guanine nucleotide-binding protein G(i) subunit alpha-2	IPI00748145
Isoform B of AP-2 complex subunit alpha-1	IPI00256684
Isoform 1 of AP-2 complex subunit mu	IPI00022256
EH domain-containing protein 2	IPI00100980
Isoform 1 of Caprin-1	IPI00783872
Isoform 1 of Polyadenylate-binding protein 1	IPI00008524
Charged multivesicular body protein 4b	IPI00025974
T-complex protein 1 subunit zeta	IPI00027626
60S ribosomal protein L6	IPI00329389
Isoform 1 of Tumor susceptibility gene 101 protein	IPI00018434
Programmed cell death 6-interacting protein	IPI00246058
similar to hCG2044193	IPI00886949
CD81 antigen	IPI00000190
Isoform 1 of Protein SET	IPI00072377
Vacuolar protein sorting-associated protein 4A	IPI00411356
Ras-related protein Rab-3B	IPI00300562
cDNA FLJ51518, highly similar to Annexin A11	IPI00909703
Isoform 1 of Nucleoredoxin	IPI00304267
Probable cytosolic iron-sulfur protein assembly protein CIAO1	IPI00008791
Protein pelota homolog	IPI00106698
Isoform Long of Sodium/potassium-transporting ATPase subunit alpha-1	IPI00006482
Isoform 4 of Interleukin-7 receptor subunit alpha	IPI00216518
Putative uncharacterized protein NAP1L4	IPI00017763
T-complex protein 1 subunit beta	IPI00297779
Cytosolic purine 5'-nucleotidase	IPI00029054
Proteasome 26S non-ATPase subunit 11 variant (Fragment)	IPI00105598
Guanine nucleotide-binding protein subunit alpha-11	IPI00305551
Isoform 1 of 26S protease regulatory subunit 6B	IPI00020042
Serine/threonine-protein phosphatase 4 catalytic subunit	IPI00012833
T-complex protein 1 subunit epsilon	IPI00010720
Eukaryotic translation initiation factor 3 subunit D	IPI00006181
Isoform 1 of Seprase	IPI00295461
Vacuolar protein sorting-associated protein 37B	IPI00002926
Eukaryotic translation initiation factor 3 subunit A	IPI00029012
EH domain-containing protein 1	IPI00017184
Isoform 1 of Polyadenylate-binding protein 4	IPI00012726
26S proteasome non-ATPase regulatory subunit 12	IPI00185374
Isoform 1 of Olfactomedin-like protein 2B	IPI00470766
DNA-directed RNA polymerases I, II, and III subunit RPABC3	IPI00003309
BRISC complex subunit Abro1	IPI00299517
Isoform 2 of COP9 signalosome complex subunit 2	IPI00018813
glycogen synthase 1 (muscle) isoform 2	IPI00157144
Isoform 1 of Protein phosphatase 1 regulatory subunit 7	IPI00033600
SNARE-associated protein Snapin	IPI00018331
Proteolipid protein 2	IPI00030362
Ras-related protein Rap-2b	IPI00018364
Stanniocalcin-1	IPI00005564
Isoform 1 of Sequestosome-1	IPI00179473
Vacuolar protein-sorting-associated protein 25	IPI00031655
cDNA FLJ61158, highly similar to ADP-ribosylation factor-like protein 8B	IPI00789069
Isoform 1 of Myosin-Ic	IPI00743335
Isoform 3 of Protein transport protein Sec31A	IPI00305152
Cathepsin B	IPI00295741
Protein SEC13 homolog	IPI00375370
Translation initiation factor eIF-2B subunit alpha	IPI00221300
Alpha-crystallin B chain	IPI00021369
Ras-related protein Rab-14	IPI00291928
ATP-dependent DNA helicase 2 subunit 2	IPI00220834
Methylosome protein 50	IPI00012202
Exosome complex exonuclease RRP4	IPI00015905
Transcription elongation factor B polypeptide 1	IPI00300341
Vacuolar protein sorting-associated protein 28 homolog	IPI00007155
Copine-3	IPI00024403
Putative uncharacterized protein DKFZp451D234	IPI00031583
Aspartyl-tRNA synthetase, cytoplasmic	IPI00216951
Isoform Long of Transformer-2 protein homolog alpha	IPI00013891
Low-density lipoprotein receptor	IPI00000070
Eukaryotic translation initiation factor 3, subunit 3 gamma, 40kDa, isoform CRA_b	IPI00647650
Isoform 1 of Peripheral plasma membrane protein CASK	IPI00514301
Translation initiation factor eIF-2B subunit beta	IPI00028083
Isoform 1 of DNA-directed RNA polymerases I and III subunit RPAC1	IPI00005179
Eukaryotic translation initiation factor 3 subunit I	IPI00012795
Isoform XLas-1 of Guanine nucleotide-binding protein G(s) subunit alpha isoforms XLas	IPI00095891
Isoform 1 of Annexin A7	IPI00002460
Beta-type platelet-derived growth factor receptor	IPI00015902
AP-3 complex subunit mu-1	IPI00032459
26S proteasome non-ATPase regulatory subunit 7	IPI00019927
Isoform p150 of Dynactin subunit 1	IPI00029485
Cystatin-A	IPI00032325
Isoform 1 of Translation initiation factor eIF-2B subunit gamma	IPI00006504
Isoform 1 of AP-3 complex subunit delta-1	IPI00411453
Isoform 2 of Retinoic acid receptor responder protein 1	IPI00410240
Guanine nucleotide-binding protein G(k) subunit alpha	IPI00220578
CD63 antigen	IPI00215998
Nuclear transport factor 2	IPI00009901
Ras-related protein Rab-18	IPI00014577
Importin-9	IPI00185146
Charged multivesicular body protein 2a	IPI00004416
Isoform 1 of FERM, RhoGEF and pleckstrin domain-containing protein 1	IPI00024773
WASH complex subunit strumpellin	IPI00029175
Charged multivesicular body protein 5	IPI00100796
cDNA FLJ56561	IPI00749454
Mas-related G-protein coupled receptor member F	IPI00059513
Isoform 1 of 26S proteasome non-ATPase regulatory subunit 1	IPI00299608
Isoform 1 of Protein phosphatase 1 regulatory subunit 12A	IPI00183002
Phospholipid scramblase 1	IPI00005181
Isoform XB of Plasma membrane calcium-transporting ATPase 4	IPI00217169
Programmed cell death protein 6	IPI00025277
Aminoacyl tRNA synthetase complex-interacting multifunctional protein 2	IPI00011916
Isoform 1 of Macrophage colony-stimulating factor 1	IPI00015881
Isoform 2 of AP-2 complex subunit alpha-2	IPI00016621
CTP synthase 1	IPI00290142
PDZ domain-containing protein GIPC1	IPI00024705
Isoform 3 of Protein tweety homolog 3	IPI00877061
Peflin	IPI00018235
Small nuclear ribonucleoprotein E	IPI00029266
Putative uncharacterized protein PFN2	IPI00795892
Isoform 1 of Sorting nexin-18	IPI00045219
Ras-related protein Rab-23	IPI00008034
annexin IV	IPI00793199
Destrin	IPI00473014
Isoform 1 of Sharpin	IPI00873534
Heterogeneous nuclear ribonucleoprotein F	IPI00003881
Isoform 1 of Cystathionine beta-synthase	IPI00219352
13 kDa protein	IPI00646384
Guanine nucleotide-binding protein subunit alpha-13	IPI00290928
UDP-glucose 6-dehydrogenase	IPI00031420
Isoform 1 of 3-hydroxyacyl-CoA dehydrogenase type-2	IPI00017726
Isoform 1 of Zinc finger protein 428	IPI00059764
Heterogeneous nuclear ribonucleoprotein H2	IPI00026230
Isoform 1 of Guanine nucleotide-binding protein subunit beta-like protein 1	IPI00107339
Cellular retinoic acid-binding protein 2	IPI00216088
Protein RCC2	IPI00465044
Prefoldin subunit 2	IPI00006052
26S proteasome non-ATPase regulatory subunit 5	IPI00002134
BRO1 domain-containing protein BROX	IPI00065500
60 kDa heat shock protein, mitochondrial	IPI00784154
Ras-related protein Rab-11B	IPI00020436
Isoform 2 of UPF0363 protein C7orf20	IPI00893923
Cytochrome b-c1 complex subunit Rieske-like protein 1	IPI00889196
DNA-directed RNA polymerases I, II, and III subunit RPABC1	IPI00291093
Crk-like protein	IPI00004839
Copine II	IPI00645310
Fibromodulin	IPI00000860
Histone-lysine N-methyltransferase SETD7	IPI00028366
Isoform B of Serine/threonine-protein kinase 24	IPI00002212
Isoform 1 of Mannose-1-phosphate guanyltransferase alpha	IPI00101782
Isoform 2 of Phospholipid transfer protein	IPI00217778
Transcriptional activator protein Pur-alpha	IPI00023591
Isoform 1 of Multivesicular body subunit 12B	IPI00552643
Eukaryotic translation initiation factor 3 subunit G	IPI00290460
S-adenosylmethionine synthetase isoform type-2	IPI00010157
Isoform 1 of Dedicator of cytokinesis protein 7	IPI00513791
Translational activator GCN1	IPI00001159
Plexin-B2	IPI00853369
Isoform 1 of Cullin-4B	IPI00179057
60S ribosomal protein L36a-like	IPI00056494
507 kDa protein	IPI00031411
Protein S100-A14	IPI00010214
14-3-3 protein eta	IPI00216319
Transcription elongation factor SPT4	IPI00002895
5'-nucleotidase	IPI00009456
Keratin, type II cuticular Hb5	IPI00032541
Coiled-coil domain-containing protein 137	IPI00401962
Uncharacterized protein DKFZp762I1415	IPI00032343
alpha-2-glycoprotein 1, zinc precursor	IPI00166729
Lactoferrin	IPI00925547
Bleomycin hydrolase	IPI00219575
25 kDa protein	IPI00939270
Ribosome biogenesis regulatory protein homolog	IPI00014253
Gasdermin-A	IPI00166200
Keratin, type II cuticular Hb6	IPI00182655
60S ribosomal protein L37	IPI00220871
Prohibitin-2	IPI00027252
Activated RNA polymerase II transcriptional coactivator p15	IPI00221222
Sushi repeat-containing protein SRPX2	IPI00004446
Proteasome subunit alpha type-6	IPI00029623
Isoform 1 of Proteasome subunit alpha type-7	IPI00024175
Isoform 1 of Cullin-associated NEDD8-dissociated protein 1	IPI00100160
Inter-alpha-trypsin inhibitor heavy chain H2	IPI00305461
Isoform 1 of NADH-cytochrome b5 reductase 3	IPI00328415
Stanniocalcin-2	IPI00008780
Protein disulfide-isomerase A4	IPI00009904
Isoform 1 of Lys-63-specific deubiquitinase BRCC36	IPI00871617
59 kDa protein	IPI00302925
Proteasome subunit beta type-3	IPI00028004
Isoform 2 of LisH domain-containing protein ARMC9	IPI00216484
Isoform 2 of Proteasome subunit alpha type-3	IPI00171199
CD9 antigen	IPI00215997
Vesicle-associated membrane protein 5	IPI00293756
Chondroitin sulfate proteoglycan 4	IPI00019157
COP9 signalosome complex subunit 7a	IPI00301419
Isoform 1 of Proteasome subunit beta type-8	IPI00000783
Exostosin-1	IPI00293128
Splicing factor U2AF 35 kDa subunit	IPI00005613
Isoform 1 of Serine/arginine repetitive matrix protein 2	IPI00782992
Isoform A22 of Neuropilin-2	IPI00029693
Proteasome subunit beta type-7	IPI00003217
ADP-ribosylation factor-like protein 2	IPI00003326
Antithrombin-III	IPI00032179
Isoform 1 of Epidermal growth factor receptor	IPI00018274
Sialic acid synthase	IPI00147874
Stomatin-like protein 2	IPI00334190
Complement C1s subcomponent	IPI00017696
ATP-dependent DNA helicase 2 subunit 1	IPI00644712
Isoform 1 of A disintegrin and metalloproteinase with thrombospondin motifs 12	IPI00036578
Ferritin	IPI00375676
Chloride intracellular channel protein 4	IPI00001960
Isoform 1 of Pinin	IPI00789041
Isoform 1 of Collagen alpha-1(VII) chain	IPI00025418
transforming growth factor, beta receptor III	IPI00304865
Isoform 1 of RNA-binding protein with serine-rich domain 1	IPI00033561
Asparaginyl-tRNA synthetase, cytoplasmic	IPI00306960
Isoform 2 of Cytochrome b5	IPI00182933
Isoform 1 of Apoptotic chromatin condensation inducer in the nucleus	IPI00007334
Keratin-associated protein 13-2	IPI00373959
Cartilage intermediate layer protein 2 precursor	IPI00216780
Importin subunit alpha-1	IPI00303292
Golgi resident protein GCP60	IPI00009315
General transcription factor IIF subunit 2	IPI00477686
Isoform Long of 60 kDa SS-A/Ro ribonucleoprotein	IPI00019450
Isoform 2 of Zinc finger CCHC domain-containing protein 10	IPI00014891
Putative uncharacterized protein DKFZp686H20196	IPI00423466
Eukaryotic initiation factor 4A-III	IPI00009328
39S ribosomal protein L17, mitochondrial	IPI00172591
Epidermal growth factor-like protein 7	IPI00383960
Sin3A-associated protein, 18kDa	IPI00011698
Isoform UBF1 of Nucleolar transcription factor 1	IPI00014533
Putative uncharacterized protein PTMA	IPI00917401
Retinol binding protein 4, plasma	IPI00480192
Fatty acid-binding protein, epidermal	IPI00007797
Keratin, type II cytoskeletal 79	IPI00241841
Isoform 1 of Heterogeneous nuclear ribonucleoprotein U-like protein 1	IPI00013070
Isoform 1 of Ubiquitin-conjugating enzyme E2 Z	IPI00011996
Exosome complex exonuclease RRP42	IPI00014198
Membrane primary amine oxidase	IPI00004457
Serotransferrin	IPI00022463
Isoform 1 of Mps one binder kinase activator-like 3	IPI00386122
Programmed cell death protein 10	IPI00298558
inter-alpha trypsin inhibitor heavy chain precursor 5 isoform 1	IPI00328829
Isoform 2 of Tyrosine-protein kinase-like 7	IPI00170814
Isoform 1 of Epsin-1	IPI00002495
Tripartite motif-containing protein 26	IPI00010948
Complement C3 (Fragment)	IPI00783987
Isoform 1 of Uncharacterized protein C1orf77	IPI00300990

## Sheet: Fig 4 Cluster iii
DAVID gene ontology analysis of proteins in Fig 4 cluster iii
Functional annotation chart
Category	Term	Count	%	PValue	Genes	List Total	Pop Hits	Pop Total	Fold Enrichment	Bonferroni	Benjamini	FDR
KEGG_PATHWAY	Focal adhesion	40	11.0497	5.62762e-28	IPI00221255, IPI00220613, IPI00298994, IPI00012885, IPI00304840, IPI00306322, IPI00477536, IPI00009803, IPI00298971, IPI00013808, IPI00013744, IPI00021033, IPI00019345, IPI00013219, IPI00022418, IPI00289746, IPI00303283, IPI00043083, IPI00926625, IPI00783665, IPI00297646, IPI00015148, IPI00178352, IPI00025767, IPI00220214, IPI00743696, IPI00220213, IPI00743104, IPI00301058, IPI00219299, IPI002175…	112	201	5085	9.03518	5.17741e-26	5.17741e-26	6.14808e-25
KEGG_PATHWAY	ECM-receptor interaction	20	5.52486	5.89007e-15	IPI00220214, IPI00220613, IPI00220213, IPI00743696, IPI00743104, IPI00304840, IPI00217563, IPI00009803, IPI00306322, IPI00027505, IPI00031008, IPI00298971, IPI00013744, IPI00021033, IPI00218725, IPI00022418, IPI00022200, IPI00304962, IPI00303283, IPI00291136, IPI00297646, IPI00783665, IPI00306604	112	84	5085	10.8099	5.41345e-13	2.70672e-13	6.42819e-12
KEGG_PATHWAY	Regulation of actin cytoskeleton	24	6.62983	1.08678e-10	IPI00221255, IPI00843975, IPI00646773, IPI00743104, IPI00219365, IPI00217563, IPI00013212, IPI00012885, IPI00374054, IPI00009803, IPI00027505, IPI00013808, IPI00013744, IPI00022418, IPI00335634, IPI00795611, IPI00014256, IPI00009342, IPI00289746, IPI00303283, IPI00001611, IPI00291175, IPI00759776, IPI00306604	112	215	5085	5.06811	9.99841e-09	3.3328e-09	1.18729e-07
KEGG_PATHWAY	Leukocyte transendothelial migration	15	4.14365	1.91656e-07	IPI00843975, IPI00301058, IPI00215948, IPI00219365, IPI00012885, IPI00217563, IPI00009803, IPI00027780, IPI00013808, IPI00019345, IPI00335634, IPI00291175, IPI00015148, IPI00759776, IPI00413781	112	118	5085	5.77141	1.76322e-05	4.40809e-06	0.000209381
KEGG_PATHWAY	Arrhythmogenic right ventricular cardiomyopathy (ARVC)	11	3.03867	4.66696e-06	IPI00218725, IPI00743104, IPI00215948, IPI00303283, IPI00217563, IPI00009803, IPI00027505, IPI00013808, IPI00759776, IPI00013744, IPI00306604	112	76	5085	6.57131	0.000429269	8.58686e-05	0.00509845
KEGG_PATHWAY	Hypertrophic cardiomyopathy (HCM)	10	2.76243	8.36658e-05	IPI00218725, IPI00743104, IPI00303283, IPI00000075, IPI00217563, IPI00009803, IPI00220156, IPI00027505, IPI00013744, IPI00306604	112	85	5085	5.34139	0.00766802	0.00128211	0.0913655
KEGG_PATHWAY	Dilated cardiomyopathy	10	2.76243	0.000155418	IPI00218725, IPI00743104, IPI00303283, IPI00000075, IPI00217563, IPI00009803, IPI00220156, IPI00027505, IPI00013744, IPI00306604	112	92	5085	4.93498	0.0141978	0.00204071	0.16966
KEGG_PATHWAY	Small cell lung cancer	9	2.48619	0.000439574	IPI00022418, IPI00218725, IPI00743696, IPI00217563, IPI00012885, IPI00306322, IPI00027505, IPI00783665, IPI00013744	112	84	5085	4.86448	0.0396426	0.00504346	0.479181
KEGG_PATHWAY	Axon guidance	10	2.76243	0.00187174	IPI00019209, IPI00017640, IPI00028213, IPI00289746, IPI00217563, IPI00012885, IPI00031510, IPI00413781, IPI00328091, IPI00006288	112	129	5085	3.51952	0.158325	0.018969	2.02596
KEGG_PATHWAY	Pathways in cancer	16	4.41989	0.00472478	IPI00025767, IPI00743696, IPI00008561, IPI00215948, IPI00013774, IPI00217563, IPI00012885, IPI00220156, IPI00306322, IPI00027505, IPI00027780, IPI00013744, IPI00218725, IPI00022418, IPI00000075, IPI00783665	112	328	5085	2.21472	0.353195	0.0426354	5.04241
KEGG_PATHWAY	Renal cell carcinoma	6	1.65746	0.0177923	IPI00025767, IPI00289746, IPI00000075, IPI00220156, IPI00015148, IPI00019345	112	70	5085	3.89158	0.808262	0.139419	17.8092
KEGG_PATHWAY	Intestinal immune network for IgA production	5	1.38122	0.0214459	IPI00004573, IPI00000075, IPI00009803, IPI00220156, IPI00413781	112	49	5085	4.63284	0.863917	0.15313	21.0884
KEGG_PATHWAY	Adherens junction	6	1.65746	0.0257794	IPI00009342, IPI00215948, IPI00291175, IPI00013808, IPI00759776, IPI00291802	112	77	5085	3.5378	0.909537	0.168756	24.8233
List of proteins in cluster
Protein name	Accession Number
Galectin-1	IPI00219219
Metalloproteinase inhibitor 3	IPI00218247
60S ribosomal protein L31	IPI00026302
Isoform V1 of Versican core protein	IPI00215628
Isoform 1 of Fibrillin-2	IPI00019439
Isoform 1 of Collagen alpha-1(IV) chain	IPI00743696
Transforming growth factor-beta-induced protein ig-h3	IPI00018219
Isoform 1 of Collagen alpha-1(XIV) chain	IPI00176193
Cytochrome c oxidase subunit 6C	IPI00015972
Transforming growth factor beta-1	IPI00000075
Fibrillin-1	IPI00328113
chemokine (C-X-C motif) ligand 12 (stromal cell-derived factor 1) isoform gamma	IPI00413781
Probable U3 small nucleolar RNA-associated protein 11	IPI00180454
39S ribosomal protein L11, mitochondrial	IPI00007001
Isoform 1 of Carboxypeptidase Z	IPI00396391
annexin VI isoform 2	IPI00002459
60S ribosomal protein L7-like 1	IPI00456940
Midkine	IPI00010333
Isoform 1 of Collagen triple helix repeat-containing protein 1	IPI00060423
39S ribosomal protein L34, mitochondrial	IPI00028390
RNA-binding protein PNO1	IPI00024524
Tissue factor pathway inhibitor 2	IPI00009198
Isoform A of Uncharacterized protein C21orf70	IPI00027898
Ribosomal L1 domain-containing protein 1	IPI00008708
Isoform 1 of Collagen alpha-3(VI) chain	IPI00022200
Collagen alpha-1(VI) chain	IPI00291136
Isoform 2C2 of Collagen alpha-2(VI) chain	IPI00304840
Isoform 1 of Beta-2-syntrophin	IPI00009505
Isoform 1 of Plectin-1	IPI00014898
Isoform 1 of Cytoskeleton-associated protein 4	IPI00141318
Serpin H1	IPI00032140
Plasminogen activator inhibitor 1	IPI00007118
Histone H1.5	IPI00217468
Heterogeneous nuclear ribonucleoprotein U-like protein 2	IPI00456887
Heat shock-related 70 kDa protein 2	IPI00007702
cDNA FLJ56912, highly similar to Fibulin-2	IPI00023824
Moesin	IPI00219365
40S ribosomal protein S7	IPI00013415
Mannosyl-oligosaccharide glucosidase	IPI00328170
Isoform 1 of Heterogeneous nuclear ribonucleoprotein D-like	IPI00011274
Developmentally-regulated GTP-binding protein 1	IPI00031836
Protein disulfide-isomerase	IPI00010796
Galectin-3	IPI00465431
Macrophage migration inhibitory factor	IPI00293276
Isoform 4 of Inhibitor of nuclear factor kappa-B kinase-interacting protein	IPI00043598
Isoform 1 of Galectin-8	IPI00010844
Peroxisomal membrane protein 11B	IPI00021978
Isoform 3 of Spectrin alpha chain, brain	IPI00843765
Uncharacterized protein C19orf52	IPI00157215
ubiquitin-like protein fubi and ribosomal protein S30 precursor	IPI00019770
Eukaryotic translation initiation factor 1A, Y-chromosomal	IPI00023004
cDNA, FLJ79184, highly similar to Procollagen-lysine, 2-oxoglutarate 5-dioxygenase 1	IPI00027192
Isoform 1 of Nucleolar protein 7	IPI00007729
22 kDa protein	IPI00788747
Protein S100-A16	IPI00062120
IPI:MAN00000010.0|SWISS-PROT:P00698|LYSC_CHICK Lysozyme C OS=Gallus gallus GN=LYZ PE=1 SV=1	MAN00000010
Myristoylated alanine-rich C-kinase substrate	IPI00219301
Isoform 1 of Protein-glutamine gamma-glutamyltransferase 2	IPI00294578
Lactadherin	IPI00002236
Laminin subunit alpha-5	IPI00783665
THO complex 4	IPI00328840
Isoform 4 of Tenascin	IPI00220213
HSPA5 protein	IPI00003362
Isoform 1 of Fibronectin	IPI00022418
Peptidyl-prolyl cis-trans isomerase B	IPI00646304
Isoform 2 of Glia-derived nexin	IPI00914848
Isoform 1 of Insulin-like growth factor II	IPI00001611
Collagen alpha-2(IV) chain	IPI00306322
laminin alpha 2 subunit isoform b precursor	IPI00218725
Isoform Long of Splicing factor, proline- and glutamine-rich	IPI00010740
Protein CYR61	IPI00299219
similar to fibronectin 1 isoform 4 preproprotein isoform 10	IPI00714673
Insulin-like growth factor-binding protein 4	IPI00305380
Insulin-like growth factor-binding protein 5	IPI00029236
Periostin, osteoblast specific factor	IPI00641231
Isoform 1 of Peroxidasin homolog	IPI00016112
Latent-transforming growth factor beta-binding protein 2	IPI00292150
Fibrinogen beta chain	IPI00298497
NOP2 protein	IPI00654555
Testis-specific Y-encoded-like protein 5	IPI00028279
Cell proliferation-inducing protein 41	IPI00219000
Isoform 1 of Collagen alpha-1(XVI) chain	IPI00400935
Isoform 1 of Tenascin	IPI00031008
Isoform 5 of Tenascin	IPI00220214
Angiopoietin-1	IPI00016677
Probable ATP-dependent RNA helicase DDX27	IPI00293078
Activator of basal transcription 1	IPI00002938
Isoform D of Fibulin-1	IPI00296534
Isoform 1 of Lysine-specific demethylase NO66	IPI00002879
Isoform Beta-1A of Integrin beta-1	IPI00217563
Isoform 1 of Rho GTPase-activating protein 22	IPI00644736
Procollagen-lysine,2-oxoglutarate 5-dioxygenase 3	IPI00030255
Insulin-like growth factor-binding protein 7	IPI00016915
Transmembrane protein 214	IPI00477118
Tyrosine-protein kinase SgK223	IPI00739386
SAP domain-containing ribonucleoprotein	IPI00014938
Keratin, type I cytoskeletal 19	IPI00479145
Collagen alpha-1(I) chain	IPI00297646
Collagen alpha-2(I) chain	IPI00304962
Isoform 1 of Connective tissue growth factor	IPI00020977
Procollagen C-endopeptidase enhancer 1	IPI00299738
Golgi-associated plant pathogenesis-related protein 1	IPI00007067
Prolargin	IPI00020987
Mitochondrial 2-oxoglutarate/malate carrier protein	IPI00219729
Protein tyrosine phosphatase type IVA 1	IPI00020164
Cysteine and glycine-rich protein 2	IPI00002824
Lysyl oxidase homolog 4	IPI00306402
Placenta-specific protein 9	IPI00150349
Nucleolar complex protein 2 homolog	IPI00411886
Non-POU domain-containing octamer-binding protein	IPI00304596
Nuclear RNA export factor 1	IPI00033153
EMILIN-2	IPI00012510
Nestin	IPI00010800
Probable rRNA-processing protein EBP2	IPI00745955
cDNA FLJ55486, highly similar to Semaphorin-3C	IPI00019209
Isoform 1 of Cysteine-rich secretory protein LCCL domain-containing 2	IPI00027821
Histone H1x	IPI00021924
ATP-dependent RNA helicase DDX3X	IPI00215637
Angiopoietin-related protein 2	IPI00007800
Isoform 1 of Neuroguidin	IPI00000162
Inactive carboxypeptidase-like protein X2	IPI00296558
Isoform 1 of Heterochromatin protein 1-binding protein 3	IPI00642238
Isoform XB of Tenascin-X	IPI00025276
Insulin-like growth factor-binding protein 3	IPI00018305
Isoform 1 of Thrombospondin type-1 domain-containing protein 4	IPI00794391
Isoform 1 of Olfactomedin-like protein 3	IPI00024621
A disintegrin and metalloproteinase with thrombospondin motifs 1	IPI00005908
Isoform 1 of Collagen alpha-1(III) chain	IPI00021033
Isoform Alpha of Tissue factor pathway inhibitor	IPI00021834
Isoform 2 of Inactive serine protease PAMR1	IPI00064429
Lysyl oxidase homolog 1	IPI00001597
72 kDa type IV collagenase	IPI00027780
Pumilio domain-containing protein C14orf21	IPI00216999
cDNA FLJ13286 fis, clone OVARC1001154, highly similar to Homo sapiens clone 24720 epithelin 1 and 2 mRNA	IPI00181753
Isoform 1 of Slit homolog 2 protein	IPI00006288
Isoform 1 of Centromere protein V	IPI00761082
Isoform 1 of ADAMTS-like protein 4	IPI00374068
Cathepsin K	IPI00300599
ATP-dependent RNA helicase DDX18	IPI00301323
Isoform Gamma-B of Fibrinogen gamma chain	IPI00021891
Nucleolar complex protein 4 homolog	IPI00031661
Thioredoxin domain-containing protein 5	IPI00171438
Histone H2A type 2-B	IPI00216730
Isoform 2C2A of Collagen alpha-2(VI) chain	IPI00220613
Heterogeneous nuclear ribonucleoprotein L	IPI00027834
Isoform 1 of MAP/microtubule affinity-regulating kinase 3	IPI00183118
UPF0672 protein C3orf58	IPI00168631
U3 small nucleolar RNA-associated protein 18 homolog	IPI00000733
Something about silencing protein 10	IPI00006900
Probable ATP-dependent RNA helicase DDX5	IPI00017617
Coiled-coil domain-containing protein 124	IPI00060627
tRNA methyltransferase 112 homolog	IPI00009010
Isoform 1 of Hemicentin-1	IPI00871227
Dickkopf-related protein 1	IPI00016353
Isoform 1 of Uncharacterized protein KIAA0802	IPI00792611
Isoform 1 of Protein SDA1 homolog	IPI00018240
Isoform 1 of Nucleolar RNA helicase 2	IPI00015953
Isoform 2 of Guanine nucleotide-binding protein-like 3	IPI00003886
Isoform 2 of Matrilin-2	IPI00168520
Ezrin	IPI00843975
Isoform 1 of Coiled-coil domain-containing protein 80	IPI00260630
Isoform 1 of DNA-3-methyladenine glycosylase	IPI00295497
Protein disulfide-isomerase A3	IPI00025252
Isoform 1 of Fibulin-7	IPI00167710
Isoform 1 of Probable serine protease HTRA3	IPI00027862
Protein AATF	IPI00302238
Cleavage and polyadenylation specificity factor subunit 5	IPI00646917
Semaphorin-3A	IPI00031510
Probable ATP-dependent RNA helicase DDX56	IPI00302281
Isoform 3 of Heterogeneous nuclear ribonucleoprotein Q	IPI00402183
Interstitial collagenase	IPI00008561
Keratin, type II cuticular Hb2	IPI00300053
Isoform 1 of Nucleolar protein 14	IPI00022613
Ribosome biogenesis protein BRX1 homolog	IPI00181728
Matrix-remodeling-associated protein 5	IPI00012347
Alpha-internexin	IPI00001453
37 kDa protein	IPI00032799
Protein S100-A9	IPI00027462
28S ribosomal protein S15, mitochondrial	IPI00550037
Isoform 1 of RRP12-like protein	IPI00101186
Isoform 1 of Netrin-4	IPI00328091
Putative uncharacterized protein MEGF6 (Fragment)	IPI00940881
Isoform 1 of Slit homolog 3 protein	IPI00017640
Isoform LpNPI of A disintegrin and metalloproteinase with thrombospondin motifs 2	IPI00030757
cDNA FLJ54030, highly similar to Polymerase delta-interacting protein 3	IPI00440688
Elastin	IPI00029928
Semaphorin-3D	IPI00028213
Large subunit GTPase 1 homolog	IPI00300094
Vitronectin	IPI00298971
Cystatin-C	IPI00032293
Isoform Short of RNA-binding protein FUS	IPI00221354
Isoform 1 of Hepatocyte growth factor	IPI00025767
Isoform 1 of Rho guanine nucleotide exchange factor 2	IPI00291316
173 kDa protein	IPI00220249
rRNA-processing protein FCF1 homolog	IPI00427242
Pre-rRNA-processing protein TSR1 homolog	IPI00292894
Isoform 1 of U4/U6 small nuclear ribonucleoprotein Prp31	IPI00292000
Isoform 1 of Podocan-like protein 1	IPI00302227
Isoform 1 of Ectonucleotide pyrophosphatase/phosphodiesterase family member 2	IPI00156171
Nucleolar GTP-binding protein 1	IPI00385042
Rac GTPase-activating protein 1	IPI00152946
TMF-regulated nuclear protein 1	IPI00419562
Alpha-amylase 1	IPI00300786
Cystatin-SN	IPI00305477
Cystatin-SA	IPI00013382
CDNA FLJ25298 fis, clone STM07683, highly similar to Protein Tro alpha1 H,myeloma	IPI00386524
Mucin 5AC, oligomeric mucus/gel-forming	IPI00918002
Peroxisomal multifunctional enzyme type 2	IPI00019912
SHC SH2 domain-binding protein 1	IPI00168691
Ig gamma-1 chain C region, membrane-bound form	IPI00308213
Submaxillary gland androgen-regulated protein 3B	IPI00023011
Histone H2A type 1-A	IPI00045109
Translocon-associated protein subunit delta precursor	IPI00019385
Isoform 2 of Nucleolar protein 10	IPI00016494
Isoform 1 of Kinesin-like protein KIF23	IPI00291579
CD2-associated protein	IPI00412771
cDNA FLJ60163, highly similar to Carbonic anhydrase 6	IPI00295105
Zinc finger protein-like 1	IPI00296374
Cornulin	IPI00297056
Ewing sarcoma breakpoint region 1 isoform 1	IPI00009841
Isoform 1 of Melanoma-associated antigen D2	IPI00009542
Stress-70 protein, mitochondrial	IPI00007765
Lamin-B2	IPI00009771
Cystatin-S	IPI00032294
Ig kappa chain C region	IPI00940069
Neurotrypsin	IPI00011063
Polymeric immunoglobulin receptor	IPI00004573
cDNA FLJ58980, highly similar to Sideroflexin-3	IPI00871988
Zinc finger protein 22	IPI00215890
Histone deacetylase 1	IPI00013774
Integrin alpha-5	IPI00306604
Talin-2	IPI00219299
Isoform 1 of Tensin-like C1 domain-containing phosphatase	IPI00465295
cDNA FLJ60424, highly similar to Junction plakoglobin	IPI00789324
Isoform 1 of Uncharacterized methyltransferase WBSCR22	IPI00013810
Utrophin	IPI00009329
Tyrosine-protein kinase SgK269	IPI00737545
LIM domain-containing protein 1	IPI00003369
polydom	IPI00301288
Isoform 1 of Rho GTPase-activating protein 24	IPI00166301
TNS1 protein	IPI00925950
Staphylococcal nuclease domain-containing protein 1	IPI00140420
Beta-1,3-galactosyltransferase 6	IPI00064848
cDNA FLJ54957, highly similar to Transketolase	IPI00643920
Isoform 1 of Caldesmon	IPI00014516
Isoform 1 of Liprin-beta-1	IPI00397366
Isoform HMG-I of High mobility group protein HMG-I/HMG-Y	IPI00179700
Isoform 1 of Tensin-3	IPI00658152
Isoform 1 of Vinculin	IPI00291175
Isoform 2 of Disabled homolog 2-interacting protein	IPI00646394
Isoform 2 of TRIO and F-actin-binding protein	IPI00413160
Isoform 1 of Focal adhesion kinase 1	IPI00012885
Isoform 2 of KN motif and ankyrin repeat domain-containing protein 2	IPI00760962
Isoform B of Transforming growth factor beta-2	IPI00220156
EGF-containing fibulin-like extracellular matrix protein 2	IPI00296058
Talin-1	IPI00298994
Integrin alpha-4 precursor	IPI00009803
Isoform 1 of Pleckstrin homology-like domain family B member 1	IPI00413100
Uveal autoantigen with coiled-coil domains and ankyrin repeats	IPI00173359
Ribosomal RNA processing protein 1 homolog A	IPI00550766
Isoform 1 of MAM domain-containing protein 2	IPI00183750
Peptidyl-prolyl cis-trans isomerase FKBP9	IPI00182126
Isoform 1 of PDZ domain-containing protein 11	IPI00550841
actinin, alpha 1 isoform a	IPI00759776
Integrin-linked protein kinase	IPI00013219
Isoform 1 of Filamin-C	IPI00178352
Isoform 1 of Alpha-parvin	IPI00018963
Alpha-actinin-4	IPI00013808
FHL2 isoform 5	IPI00396967
Isoform 1 of PDZ and LIM domain protein 7	IPI00023122
Four and a half LIM domains protein 3	IPI00014399
Isoform 1 of Fermitin family homolog 2	IPI00000856
Isoform Alpha of Vinexin	IPI00419847
Isoform 2 of Transforming growth factor beta-1-induced transcript 1 protein	IPI00396399
Isoform 4 of Palladin	IPI00383645
Heterogeneous nuclear ribonucleoprotein A0	IPI00011913
Isoform 1 of Filamin-binding LIM protein 1	IPI00291238
Zinc finger protein 593	IPI00844193
Isoform Beta-3A of Integrin beta-3	IPI00303283
Protein S100-A13	IPI00016179
Zyxin	IPI00926625
Isoform 1 of Integrin alpha-V	IPI00027505
Lipoma-preferred partner	IPI00023704
Isoform 3 of LIM domain only protein 7	IPI00291802
Tricarboxylate transport protein, mitochondrial	IPI00294159
Microtubule-associated protein RP/EB family member 1	IPI00017596
Tyrosine-protein kinase CSK	IPI00013212
Isoform 2 of Rho GTPase-activating protein 7	IPI00335259
Vasodilator-stimulated phosphoprotein	IPI00301058
ADM	IPI00017968
Isoform Beta of Paxillin	IPI00335634
Isoform 2 of Microtubule-actin cross-linking factor 1, isoforms 1/2/3/5	IPI00256861
cDNA FLJ55165, highly similar to Particularly interesting new Cys-His protein	IPI00847665
filamin B isoform 3	IPI00477536
PDZ and LIM domain protein 5	IPI00007935
Calponin-3	IPI00216682
Isoform 1 of WD repeat-containing protein 1	IPI00746165
Ras suppressor protein 1	IPI00017256
Thyroid receptor-interacting protein 6	IPI00301561
Microtubule-actin cross-linking factor 1, isoform 4	IPI00432363
Integrin alpha-1	IPI00743104
Leucine-rich repeat-containing protein 59	IPI00396321
Peptidyl-prolyl cis-trans isomerase FKBP1A	IPI00873810
cDNA FLJ56152, highly similar to Rho guanine nucleotide exchange factor 7	IPI00449906
Isoform 2 of Gamma-adducin	IPI00004408
Integrin alpha-2	IPI00013744
Calponin-1	IPI00021264
Isoform 2 of Eukaryotic translation initiation factor 5A-1	IPI00376005
Isoform 2 of Filamin-A	IPI00302592
Ras-related protein Rap-1A	IPI00019345
High mobility group protein HMGI-C	IPI00005996
Probable dimethyladenosine transferase	IPI00004459
Cysteine and glycine-rich protein 1	IPI00442073
Isoform 1 of Septin-2	IPI00014177
Isoform alpha-enolase of Alpha-enolase	IPI00465248
Isoform 2 of Gelsolin	IPI00646773
Ras-related protein Rap-1b	IPI00015148
39S ribosomal protein L9, mitochondrial	IPI00307409
Isoform 1 of ELKS/RAB6-interacting/CAST family member 1	IPI00216719
Isoform 2 of Myosin light chain kinase, smooth muscle	IPI00221255
Protein-lysine 6-oxidase	IPI00002802
UPF0027 protein C22orf28	IPI00550689
Isoform Long of Spectrin beta chain, brain 1	IPI00005614
Isoform 1 of Protein numb homolog	IPI00028059
TDP43	IPI00025815
Isoform 1 of LIM and SH3 domain protein 1	IPI00000861
Isoform 1 of Liprin-alpha-1	IPI00163496
Isoform 5 of ARF GTPase-activating protein GIT2	IPI00216994
Dystonin	IPI00642259
Isoform 1 of 182 kDa tankyrase-1-binding protein	IPI00304589
Isoform 2 of Protein enabled homolog	IPI00374054
Isoform Beta of LIM domain and actin-binding protein 1	IPI00008918
Isoform 1 of Testin	IPI00024097
PDZ and LIM domain protein 1	IPI00010414
Isoform 1 of 60S ribosome subunit biogenesis protein NIP7 homolog	IPI00007175
G protein-coupled receptor kinase interactor 1 isoform 1	IPI00795611
Isoform 1 of LIM and senescent cell antigen-like-containing domain protein 2	IPI00815737
Leupaxin	IPI00299066
four and a half LIM domains 1 isoform 5	IPI00014398
Ras GTPase-activating-like protein IQGAP1	IPI00009342
Src substrate cortactin	IPI00029601
Plastin-3	IPI00216694
Beta-parvin	IPI00043083
Isoform 1 of Rho guanine nucleotide exchange factor 6	IPI00014256
Peptidyl-prolyl cis-trans isomerase FKBP10	IPI00303300
63 kDa protein	IPI00871679
Calponin-2	IPI00015262
keratin 3	IPI00942512
Galectin-3-binding protein	IPI00023673
Isoform A of Protein CutA	IPI00034319
Isoform 1 of UPF0485 protein C1orf144	IPI00470594
Isoform 1 of Leucine zipper protein 1	IPI00296830
Vigilin	IPI00022228
Leucine-rich repeat-containing protein 47	IPI00170935
Isoform 2 of Serine/threonine-protein kinase PAK 1	IPI00289746
Probable ATP-dependent RNA helicase DDX28	IPI00020050
Isoform 1 of Zinc finger CCCH-type antiviral protein 1	IPI00410067
shroom family member 3 protein	IPI00152881
Isoform 1 of Nexilin	IPI00180404
Small proline-rich protein 2E	IPI00386597
Isoform 2 of Keratin, type II cytoskeletal 80	IPI00431749
Protein S100-A7	IPI00219806
U3 small nucleolar ribonucleoprotein protein IMP4	IPI00181116
L-lactate dehydrogenase B chain	IPI00219217
Isoform 1 of Phostensin	IPI00152853
28S ribosomal protein S22, mitochondrial	IPI00013146
Neuroblast differentiation-associated protein AHNAK	IPI00021812
29 kDa protein	IPI00453476
Isoform 1 of Peroxisomal 2,4-dienoyl-CoA reductase	IPI00010190
triosephosphate isomerase 1 isoform 2	IPI00465028
ATP-dependent RNA helicase DDX1	IPI00293655
Voltage-dependent anion-selective channel protein 1	IPI00216308
Torsin family protein C9orf167	IPI00015101
Nucleoside diphosphate kinase	IPI00604590
UPF0568 protein C14orf166	IPI00006980
Keratin-associated protein 13-4	IPI00373947
Ribosome production factor 1	IPI00292221
Isoform 1 of Catenin alpha-1	IPI00215948
Hemoglobin subunit beta	IPI00654755

## Sheet: Fig 5b
DAVID gene ontology analysis of proteins statistically enriched in FN over PDL, and Noc over DMSO
Functional annotation chart
Category	Term	PValue	Count	%	Genes	List Total	Pop Hits	Pop Total	Fold Enrichment	Bonferroni	Benjamini	FDR
KEGG_PATHWAY	Focal adhesion	2.80379e-29	36	19.3548	IPI00220613, IPI00298994, IPI00012885, IPI00304840, IPI00306322, IPI00477536, IPI00009803, IPI00013808, IPI00013744, IPI00021033, IPI00019345, IPI00013219, IPI00022418, IPI00303283, IPI00926625, IPI00783665, IPI00297646, IPI00015148, IPI00178352, IPI00739099, IPI00220214, IPI00743696, IPI00220213, IPI00301058, IPI00219299, IPI00296099, IPI00217563, IPI00027505, IPI00031008, IPI00302592, IPI000222…	80	201	5085	11.3843	1.79443e-27	1.79443e-27	2.84838e-26
KEGG_PATHWAY	ECM-receptor interaction	6.41252e-18	20	10.7527	IPI00220214, IPI00220613, IPI00220213, IPI00743696, IPI00296099, IPI00304840, IPI00217563, IPI00009803, IPI00306322, IPI00027505, IPI00031008, IPI00013744, IPI00021033, IPI00218725, IPI00022418, IPI00022200, IPI00304962, IPI00303283, IPI00291136, IPI00297646, IPI00783665, IPI00306604, IPI00739099	80	84	5085	15.1339	4.10401e-16	2.052e-16	6.51449e-15
KEGG_PATHWAY	Regulation of actin cytoskeleton	1.20941e-07	17	9.13978	IPI00843975, IPI00219365, IPI00012885, IPI00217563, IPI00009803, IPI00027505, IPI00013808, IPI00013744, IPI00022418, IPI00335634, IPI00014256, IPI00009342, IPI00303283, IPI00001611, IPI00291175, IPI00759776, IPI00306604	80	215	5085	5.02587	7.7402e-06	2.58007e-06	0.000122864
KEGG_PATHWAY	Leukocyte transendothelial migration	1.91899e-07	13	6.98925	IPI00843975, IPI00301058, IPI00219365, IPI00012885, IPI00217563, IPI00009803, IPI00013808, IPI00019345, IPI00335634, IPI00291175, IPI00759776, IPI00015148, IPI00413781	80	118	5085	7.00265	1.22815e-05	3.07038e-06	0.000194951
KEGG_PATHWAY	Arrhythmogenic right ventricular cardiomyopathy (ARVC)	2.03919e-06	10	5.37634	IPI00218725, IPI00303283, IPI00217563, IPI00009803, IPI00027505, IPI00021405, IPI00013808, IPI00759776, IPI00013744, IPI00306604	80	76	5085	8.36349	0.0001305	2.61013e-05	0.0020716
KEGG_PATHWAY	Small cell lung cancer	3.98538e-05	9	4.83871	IPI00022418, IPI00218725, IPI00743696, IPI00217563, IPI00012885, IPI00306322, IPI00027505, IPI00783665, IPI00013744	80	84	5085	6.81027	0.00254744	0.000425025	0.0404802
KEGG_PATHWAY	Hypertrophic cardiomyopathy (HCM)	0.00031154	8	4.30108	IPI00218725, IPI00303283, IPI00217563, IPI00009803, IPI00027505, IPI00021405, IPI00013744, IPI00306604	80	85	5085	5.98235	0.0197441	0.00284475	0.316043
KEGG_PATHWAY	Dilated cardiomyopathy	0.000506854	8	4.30108	IPI00218725, IPI00303283, IPI00217563, IPI00009803, IPI00027505, IPI00021405, IPI00013744, IPI00306604	80	92	5085	5.52717	0.0319261	0.00404764	0.513721
KEGG_PATHWAY	Axon guidance	0.000793754	9	4.83871	IPI00019209, IPI00017640, IPI00028213, IPI00217563, IPI00012885, IPI00031510, IPI00413781, IPI00328091, IPI00006288	80	129	5085	4.43459	0.0495507	0.0056308	0.803452
KEGG_PATHWAY	Adherens junction	0.0310646	5	2.68817	IPI00009342, IPI00291175, IPI00013808, IPI00759776, IPI00291802	80	77	5085	4.12744	0.867301	0.182878	27.4281
KEGG_PATHWAY	Ribosome	0.0455414	5	2.68817	IPI00019770, IPI00026302, IPI00013415, IPI00027270, IPI00021266	80	87	5085	3.65302	0.949365	0.23753	37.7196
KEGG_PATHWAY	Complement and coagulation cascades	0.0912981	4	2.15054	IPI00007118, IPI00021834, IPI00021891, IPI00298497	80	69	5085	3.68478	0.997817	0.399867	62.1904
List of proteins in cluster
Protein name	Accession Number
Vimentin	IPI00418471
similar to fibronectin 1 isoform 4 preproprotein isoform 10	IPI00714673
Isoform 1 of Collagen alpha-3(VI) chain	IPI00022200
Isoform 4 of Tenascin	IPI00220213
Isoform 1 of Fibronectin	IPI00022418
Talin-1	IPI00298994
Thrombospondin-1	IPI00296099
Collagen alpha-1(VI) chain	IPI00291136
Isoform 1 of Plectin-1	IPI00014898
Collagen alpha-1(I) chain	IPI00297646
Isoform 1 of Vinculin	IPI00291175
Isoform 1 of Protein-glutamine gamma-glutamyltransferase 2	IPI00294578
Collagen alpha-2(I) chain	IPI00304962
Fibrillin-1	IPI00328113
Isoform 2 of Filamin-A	IPI00302592
Isoform 1 of Peroxidasin homolog	IPI00016112
Isoform 2C2 of Collagen alpha-2(VI) chain	IPI00304840
Transforming growth factor-beta-induced protein ig-h3	IPI00018219
Isoform 1 of Fibrillin-2	IPI00019439
Neuroblast differentiation-associated protein AHNAK	IPI00021812
cDNA FLJ56912, highly similar to Fibulin-2	IPI00023824
Matrix-remodeling-associated protein 5	IPI00012347
Alpha-actinin-4	IPI00013808
Isoform Beta-1A of Integrin beta-1	IPI00217563
Talin-2	IPI00219299
Protein CYR61	IPI00299219
TNS1 protein	IPI00925950
Isoform 1 of Collagen alpha-1(III) chain	IPI00021033
Integrin alpha-5	IPI00306604
Lactadherin	IPI00002236
Galectin-1	IPI00219219
Metalloproteinase inhibitor 3	IPI00218247
Collagen alpha-2(IV) chain	IPI00306322
Isoform 1 of Filamin-C	IPI00178352
Isoform A of Lamin-A/C	IPI00021405
Isoform 1 of Heat shock cognate 71 kDa protein	IPI00003865
60S ribosomal protein L23a	IPI00021266
actinin, alpha 1 isoform a	IPI00759776
Insulin-like growth factor-binding protein 5	IPI00029236
60S ribosomal protein L31	IPI00026302
Isoform 1 of Tensin-3	IPI00658152
Isoform 1 of Coiled-coil domain-containing protein 80	IPI00260630
60S ribosomal protein L26	IPI00027270
A disintegrin and metalloproteinase with thrombospondin motifs 1	IPI00005908
Laminin subunit alpha-5	IPI00783665
Nestin	IPI00010800
Isoform 1 of Fermitin family homolog 2	IPI00000856
EMILIN-2	IPI00012510
Isoform 1 of Connective tissue growth factor	IPI00020977
filamin B isoform 3	IPI00477536
Lipoma-preferred partner	IPI00023704
Isoform 2 of KN motif and ankyrin repeat domain-containing protein 2	IPI00760962
Isoform 1 of Carboxypeptidase Z	IPI00396391
ubiquitin-like protein fubi and ribosomal protein S30 precursor	IPI00019770
Isoform 1 of Collagen alpha-1(IV) chain	IPI00743696
Integrin-linked protein kinase	IPI00013219
Annexin A1	IPI00218918
Latent-transforming growth factor beta-binding protein 2	IPI00292150
Collagen alpha-2(V) chain	IPI00739099
Lysyl oxidase homolog 2	IPI00294839
Isoform 2 of Glia-derived nexin	IPI00914848
Isoform 1 of Slit homolog 2 protein	IPI00006288
40S ribosomal protein S7	IPI00013415
Zyxin	IPI00926625
cDNA FLJ55486, highly similar to Semaphorin-3C	IPI00019209
Isoform 2 of Transforming growth factor beta-1-induced transcript 1 protein	IPI00396399
Isoform 1 of Filamin-binding LIM protein 1	IPI00291238
Isoform 1 of Insulin-like growth factor II	IPI00001611
HSPA5 protein	IPI00003362
Isoform 1 of Cysteine-rich secretory protein LCCL domain-containing 2	IPI00027821
Insulin-like growth factor-binding protein 3	IPI00018305
polydom	IPI00301288
Isoform M2 of Pyruvate kinase isozymes M1/M2	IPI00479186
Isoform V1 of Versican core protein	IPI00215628
Mannosyl-oligosaccharide glucosidase	IPI00328170
FHL2 isoform 5	IPI00396967
Isoform Beta of Paxillin	IPI00335634
Moesin	IPI00219365
Isoform 1 of Thrombospondin type-1 domain-containing protein 4	IPI00794391
Utrophin	IPI00009329
Isoform 1 of Alpha-parvin	IPI00018963
Tyrosine-protein kinase SgK269	IPI00737545
Isoform 1 of Caldesmon	IPI00014516
Isoform 1 of Testin	IPI00024097
Dickkopf-related protein 1	IPI00016353
Angiopoietin-related protein 2	IPI00007800
Inactive carboxypeptidase-like protein X2	IPI00296558
Serpin H1	IPI00032140
Heat shock 70 kDa protein 1A/1B	IPI00304925
Isoform 2 of Microtubule-actin cross-linking factor 1, isoforms 1/2/3/5	IPI00256861
Isoform 1 of Collagen alpha-1(XVI) chain	IPI00400935
cDNA FLJ55165, highly similar to Particularly interesting new Cys-His protein	IPI00847665
Histone H1.5	IPI00217468
Thyroid receptor-interacting protein 6	IPI00301561
rRNA 2'-O-methyltransferase fibrillarin	IPI00025039
Nucleolar protein 16	IPI00032849
Isoform 1 of Slit homolog 3 protein	IPI00017640
four and a half LIM domains 1 isoform 5	IPI00014398
Uveal autoantigen with coiled-coil domains and ankyrin repeats	IPI00173359
Isoform 1 of Collagen triple helix repeat-containing protein 1	IPI00060423
Isoform D of Fibulin-1	IPI00296534
Plasminogen activator inhibitor 1	IPI00007118
Isoform 1 of Cytoskeleton-associated protein 4	IPI00141318
Isoform 1 of Liprin-beta-1	IPI00397366
Vasodilator-stimulated phosphoprotein	IPI00301058
Ras-related protein Rap-1A	IPI00019345
Fibrinogen beta chain	IPI00298497
Isoform Alpha of Vinexin	IPI00419847
Serine protease 23	IPI00026941
Isoform Gamma-B of Fibrinogen gamma chain	IPI00021891
Isoform Long of Splicing factor, proline- and glutamine-rich	IPI00010740
Isoform 1 of Olfactomedin-like protein 3	IPI00024621
39S ribosomal protein L33, mitochondrial	IPI00006864
Integrin alpha-4 precursor	IPI00009803
Isoform 1 of Tensin-like C1 domain-containing phosphatase	IPI00465295
Putative uncharacterized protein MEGF6 (Fragment)	IPI00940881
Isoform 2 of TRIO and F-actin-binding protein	IPI00413160
chemokine (C-X-C motif) ligand 12 (stromal cell-derived factor 1) isoform gamma	IPI00413781
laminin alpha 2 subunit isoform b precursor	IPI00218725
Periostin, osteoblast specific factor	IPI00641231
Semaphorin-3A	IPI00031510
ATP-dependent RNA helicase DDX3X	IPI00215637
Isoform 1 of Hemicentin-1	IPI00871227
Isoform 1 of Beta-2-syntrophin	IPI00009505
Isoform 1 of Heterogeneous nuclear ribonucleoprotein D-like	IPI00011274
Isoform 1 of Integrin alpha-V	IPI00027505
Isoform 1 of LIM and SH3 domain protein 1	IPI00000861
Isoform 1 of Netrin-4	IPI00328091
Tyrosine-protein kinase SgK223	IPI00739386
Transgelin	IPI00216138
Insulin-like growth factor-binding protein 7	IPI00016915
High mobility group protein HMGI-C	IPI00005996
THO complex 4	IPI00328840
Isoform Alpha of Tissue factor pathway inhibitor	IPI00021834
Isoform 1 of Focal adhesion kinase 1	IPI00012885
cDNA, FLJ79184, highly similar to Procollagen-lysine, 2-oxoglutarate 5-dioxygenase 1	IPI00027192
Cytochrome c oxidase subunit 6C	IPI00015972
PDZ and LIM domain protein 5	IPI00007935
Peptidyl-prolyl cis-trans isomerase B	IPI00646304
Procollagen C-endopeptidase enhancer 1	IPI00299738
Isoform 1 of Pleckstrin homology-like domain family B member 1	IPI00413100
Heterogeneous nuclear ribonucleoprotein L	IPI00027834
Isoform 1 of PDZ and LIM domain protein 7	IPI00023122
Ras suppressor protein 1	IPI00017256
LIM domain-containing protein 1	IPI00003369
Isoform 1 of ELKS/RAB6-interacting/CAST family member 1	IPI00216719
Tissue factor pathway inhibitor 2	IPI00009198
Isoform Beta of LIM domain and actin-binding protein 1	IPI00008918
Isoform 5 of ARF GTPase-activating protein GIT2	IPI00216994
Isoform 2 of Guanine nucleotide-binding protein-like 3	IPI00003886
Probable ATP-dependent RNA helicase DDX56	IPI00302281
ADM	IPI00017968
Isoform HMG-I of High mobility group protein HMG-I/HMG-Y	IPI00179700
Plastin-3	IPI00216694
Isoform 2 of Disabled homolog 2-interacting protein	IPI00646394
Isoform 2 of Matrilin-2	IPI00168520
Isoform 1 of Heterochromatin protein 1-binding protein 3	IPI00642238
Lysyl oxidase homolog 1	IPI00001597
Isoform 1 of Rho GTPase-activating protein 24	IPI00166301
Isoform LpNPI of A disintegrin and metalloproteinase with thrombospondin motifs 2	IPI00030757
Insulin-like growth factor-binding protein 4	IPI00305380
Ras GTPase-activating-like protein IQGAP1	IPI00009342
Dystonin	IPI00642259
Heat shock-related 70 kDa protein 2	IPI00007702
IPI:MAN00000010.0|SWISS-PROT:P00698|LYSC_CHICK Lysozyme C OS=Gallus gallus GN=LYZ PE=1 SV=1	MAN00000010
Isoform 2 of Inactive serine protease PAMR1	IPI00064429
cDNA FLJ56152, highly similar to Rho guanine nucleotide exchange factor 7	IPI00449906
Isoform 3 of LIM domain only protein 7	IPI00291802
Isoform 1 of Tenascin	IPI00031008
Mucin 5AC, oligomeric mucus/gel-forming	IPI00918002
Histone H1x	IPI00021924
Neurotrypsin	IPI00011063
Isoform 1 of Liprin-alpha-1	IPI00163496
Probable ATP-dependent RNA helicase DDX5	IPI00017617
Isoform 1 of Probable serine protease HTRA3	IPI00027862
Isoform 5 of Tenascin	IPI00220214
Alpha-internexin	IPI00001453
Integrin alpha-2	IPI00013744
Semaphorin-3D	IPI00028213
Elastin	IPI00029928
Four and a half LIM domains protein 3	IPI00014399
Isoform Beta-3A of Integrin beta-3	IPI00303283
Peroxisomal multifunctional enzyme type 2	IPI00019912
SHC SH2 domain-binding protein 1	IPI00168691
Ras-related protein Rap-1b	IPI00015148
Isoform 1 of LIM and senescent cell antigen-like-containing domain protein 2	IPI00815737
cDNA FLJ60424, highly similar to Junction plakoglobin	IPI00789324
Microtubule-actin cross-linking factor 1, isoform 4	IPI00432363
Ig gamma-1 chain C region, membrane-bound form	IPI00308213
Keratin, type I cytoskeletal 19	IPI00479145
Isoform 1 of Rho guanine nucleotide exchange factor 6	IPI00014256
Ezrin	IPI00843975
Isoform 2C2A of Collagen alpha-2(VI) chain	IPI00220613
Histone H2A type 2-B	IPI00216730
Histone H2A type 1-A	IPI00045109
keratin 3	IPI00942512

## Sheet: Fig 6 Cluster i
DAVID gene ontology analysis of proteins in Fig 6 cluster i
Functional annotation chart
Category	Term	Count	%	PValue	Genes	List Total	Pop Hits	Pop Total	Fold Enrichment	Bonferroni	Benjamini	FDR
GOTERM_CC_FAT	extracellular region	26	65	1.9239e-12	IPI00011063, IPI00220613, IPI00029928, IPI00012510, IPI00027821, IPI00060423, IPI00024621, IPI00168520, IPI00016353, IPI00009198, IPI00918002, IPI00396391, IPI00031510, IPI00021891, IPI00017640, IPI00260630, IPI00030757, IPI00028213, IPI00794391, IPI00012347, IPI00940881, IPI00871227, IPI00006288, IPI00019209, IPI00027862, IPI00328091	38	2010	12782	4.35103	1.96238e-10	1.96238e-10	2.14337e-09
GOTERM_CC_FAT	extracellular matrix	14	35	6.40181e-12	IPI00011063, IPI00220613, IPI00260630, IPI00030757, IPI00794391, IPI00029928, IPI00012510, IPI00027821, IPI00871227, IPI00060423, IPI00168520, IPI00009198, IPI00396391, IPI00328091	38	345	12782	13.6497	6.5298e-10	3.2649e-10	7.13203e-09
GOTERM_CC_FAT	extracellular region part	18	45	2.53263e-10	IPI00220613, IPI00017640, IPI00011063, IPI00260630, IPI00030757, IPI00794391, IPI00029928, IPI00012510, IPI00027821, IPI00871227, IPI00006288, IPI00060423, IPI00019209, IPI00168520, IPI00009198, IPI00396391, IPI00021891, IPI00328091	38	960	12782	6.30691	2.58329e-08	8.61096e-09	2.82154e-07
GOTERM_CC_FAT	proteinaceous extracellular matrix	12	30	9.76005e-10	IPI00060423, IPI00220613, IPI00168520, IPI00260630, IPI00030757, IPI00009198, IPI00794391, IPI00396391, IPI00029928, IPI00012510, IPI00328091, IPI00871227	38	320	12782	12.6138	9.95525e-08	2.48881e-08	1.08734e-06
GOTERM_CC_FAT	extracellular matrix part	4	10	0.0046301	IPI00011063, IPI00260630, IPI00328091, IPI00871227	38	117	12782	11.4998	0.377098	0.09033	5.03886
GOTERM_CC_FAT	nucleosome	3	7.5	0.0142522	IPI00216730, IPI00045109, IPI00021924	38	63	12782	16.0175	0.768733	0.216536	14.779
GOTERM_CC_FAT	basement membrane	3	7.5	0.021329	IPI00260630, IPI00328091, IPI00871227	38	78	12782	12.9372	0.889097	0.269596	21.3523
GOTERM_CC_FAT	protein-DNA complex	3	7.5	0.0255884	IPI00216730, IPI00045109, IPI00021924	38	86	12782	11.7338	0.928923	0.281435	25.0826
GOTERM_CC_FAT	intermediate filament	3	7.5	0.0980598	IPI00001453, IPI00010800, IPI00021405	38	183	12782	5.51424	0.999973	0.689534	68.33
List of proteins in cluster
Protein name	Accession Number
Neurotrypsin	IPI00011063
Mucin 5AC, oligomeric mucus/gel-forming	IPI00918002
Peroxisomal multifunctional enzyme type 2	IPI00019912
SHC SH2 domain-binding protein 1	IPI00168691
Ig gamma-1 chain C region, membrane-bound form	IPI00308213
Histone H2A type 1-A	IPI00045109
Isoform A of Lamin-A/C	IPI00021405
Putative uncharacterized protein MEGF6 (Fragment)	IPI00940881
Semaphorin-3D	IPI00028213
Matrix-remodeling-associated protein 5	IPI00012347
Isoform 1 of Slit homolog 3 protein	IPI00017640
Isoform LpNPI of A disintegrin and metalloproteinase with thrombospondin motifs 2	IPI00030757
Alpha-internexin	IPI00001453
Isoform 1 of Netrin-4	IPI00328091
Elastin	IPI00029928
Isoform 1 of Coiled-coil domain-containing protein 80	IPI00260630
Isoform 1 of Probable serine protease HTRA3	IPI00027862
cDNA FLJ55486, highly similar to Semaphorin-3C	IPI00019209
Dickkopf-related protein 1	IPI00016353
Nestin	IPI00010800
EMILIN-2	IPI00012510
Isoform 1 of Collagen triple helix repeat-containing protein 1	IPI00060423
Semaphorin-3A	IPI00031510
Isoform 1 of Hemicentin-1	IPI00871227
Probable ATP-dependent RNA helicase DDX56	IPI00302281
Histone H1x	IPI00021924
Isoform 2 of Guanine nucleotide-binding protein-like 3	IPI00003886
Isoform 2 of Matrilin-2	IPI00168520
ATP-dependent RNA helicase DDX3X	IPI00215637
Ezrin	IPI00843975
Probable ATP-dependent RNA helicase DDX5	IPI00017617
Isoform 1 of Thrombospondin type-1 domain-containing protein 4	IPI00794391
Isoform 1 of Cysteine-rich secretory protein LCCL domain-containing 2	IPI00027821
Isoform 1 of Carboxypeptidase Z	IPI00396391
Tissue factor pathway inhibitor 2	IPI00009198
Isoform 2C2A of Collagen alpha-2(VI) chain	IPI00220613
Isoform 1 of Slit homolog 2 protein	IPI00006288
Isoform 1 of Olfactomedin-like protein 3	IPI00024621
Isoform Gamma-B of Fibrinogen gamma chain	IPI00021891
Histone H2A type 2-B	IPI00216730

## Sheet: Fig 6 Cluster ii
DAVID gene ontology analysis of proteins in Fig 6 cluster ii
Functional annotation chart
Category	Term	Count	%	PValue	Genes	List Total	Pop Hits	Pop Total	Fold Enrichment	Bonferroni	Benjamini	FDR
GOTERM_CC_FAT	extracellular matrix	28	29.4737	1.59444e-21	IPI00001597, IPI00304840, IPI00306322, IPI00292150, IPI00021033, IPI00022418, IPI00215628, IPI00018219, IPI00783665, IPI00297646, IPI00023824, IPI00739099, IPI00296534, IPI00220214, IPI00743696, IPI00220213, IPI00019439, IPI00020977, IPI00296099, IPI00218247, IPI00031008, IPI00219219, IPI00218725, IPI00022200, IPI00304962, IPI00400935, IPI00291136, IPI00328113, IPI00641231, IPI00005908	90	345	12782	11.5264	2.79028e-19	2.79028e-19	1.95471e-18
GOTERM_CC_FAT	proteinaceous extracellular matrix	27	28.4211	3.93886e-21	IPI00001597, IPI00304840, IPI00306322, IPI00021033, IPI00292150, IPI00022418, IPI00215628, IPI00018219, IPI00297646, IPI00783665, IPI00023824, IPI00739099, IPI00296534, IPI00220214, IPI00743696, IPI00220213, IPI00019439, IPI00020977, IPI00218247, IPI00031008, IPI00219219, IPI00218725, IPI00022200, IPI00304962, IPI00400935, IPI00291136, IPI00328113, IPI00641231, IPI00005908	90	320	12782	11.9831	6.89301e-19	3.4465e-19	4.82886e-18
GOTERM_CC_FAT	extracellular region part	40	42.1053	4.25959e-21	IPI00001597, IPI00305380, IPI00304840, IPI00306322, IPI00018305, IPI00292150, IPI00021033, IPI00215628, IPI00022418, IPI00294839, IPI00018219, IPI00783665, IPI00297646, IPI00413781, IPI00739099, IPI00023824, IPI00296534, IPI00220214, IPI00743696, IPI00220213, IPI00019439, IPI00020977, IPI00296099, IPI00002236, IPI00914848, IPI00218247, IPI00021834, IPI00031008, IPI00219219, IPI00016915, IPI000222…	90	960	12782	5.91759	7.45429e-19	2.48476e-19	5.22205e-18
GOTERM_CC_FAT	extracellular region	50	52.6316	1.06862e-17	IPI00001597, IPI00016112, IPI00064429, IPI00298994, IPI00299738, IPI00018305, IPI00021033, IPI00413781, IPI00173359, IPI00023824, IPI00743696, IPI00299219, IPI00020977, IPI00914848, IPI00296558, IPI00021834, IPI00218247, IPI00031008, IPI00218725, IPI00304962, IPI00029236, IPI00001611, IPI00291136, IPI00328113, IPI00641231, IPI00298497, IPI00005908, IPI00026941, IPI00305380, IPI00007118, IPI003048…	90	2010	12782	3.53289	1.87008e-15	4.67521e-16	1.31007e-14
GOTERM_CC_FAT	extracellular matrix part	16	16.8421	2.31676e-15	IPI00220214, IPI00220213, IPI00743696, IPI00218247, IPI00306322, IPI00031008, IPI00021033, IPI00218725, IPI00022418, IPI00022200, IPI00304962, IPI00400935, IPI00328113, IPI00291136, IPI00297646, IPI00783665, IPI00005908, IPI00739099	90	117	12782	19.4218	4.08007e-13	8.16014e-14	2.85327e-12
GOTERM_CC_FAT	collagen	9	9.47368	8.09267e-11	IPI00022200, IPI00743696, IPI00304962, IPI00400935, IPI00291136, IPI00306322, IPI00297646, IPI00021033, IPI00739099	90	35	12782	36.52	1.41622e-08	2.36036e-09	9.92122e-08
GOTERM_CC_FAT	extracellular space	22	23.1579	6.25632e-09	IPI00296534, IPI00001597, IPI00914848, IPI00002236, IPI00305380, IPI00296099, IPI00021834, IPI00018305, IPI00219219, IPI00021033, IPI00016915, IPI00022418, IPI00022200, IPI00007800, IPI00304962, IPI00294839, IPI00018219, IPI00029236, IPI00001611, IPI00328113, IPI00413781, IPI00298497	90	685	12782	4.5613	1.09485e-06	1.56408e-07	7.66994e-06
GOTERM_CC_FAT	basement membrane	9	9.47368	6.32272e-08	IPI00220214, IPI00022418, IPI00218725, IPI00220213, IPI00743696, IPI00218247, IPI00328113, IPI00306322, IPI00031008, IPI00783665, IPI00005908	90	78	12782	16.3872	1.10647e-05	1.3831e-06	7.75135e-05
GOTERM_CC_FAT	sarcolemma	7	7.36842	6.82203e-06	IPI00022200, IPI00218725, IPI00304840, IPI00217563, IPI00291136, IPI00218918, IPI00479145	90	67	12782	14.8381	0.00119315	0.000132642	0.00836316
GOTERM_CC_FAT	fibrillar collagen	4	4.21053	6.86063e-05	IPI00304962, IPI00297646, IPI00021033, IPI00739099	90	12	12782	47.3407	0.0119347	0.00119993	0.0840755
GOTERM_CC_FAT	focal adhesion	7	7.36842	7.57716e-05	IPI00925950, IPI00219299, IPI00298994, IPI00217563, IPI00166301, IPI00465295, IPI00306604	90	102	12782	9.74662	0.013173	0.00120478	0.0928527
GOTERM_CC_FAT	basolateral plasma membrane	9	9.47368	8.27999e-05	IPI00925950, IPI00219299, IPI00219365, IPI00298994, IPI00217563, IPI00218918, IPI00166301, IPI00465295, IPI00306604	90	203	12782	6.29655	0.0143861	0.00120682	0.101461
GOTERM_CC_FAT	cell-substrate adherens junction	7	7.36842	9.3884e-05	IPI00925950, IPI00219299, IPI00298994, IPI00217563, IPI00166301, IPI00465295, IPI00306604	90	106	12782	9.37883	0.0162962	0.00126308	0.115036
GOTERM_CC_FAT	cell-substrate junction	7	7.36842	0.000127352	IPI00925950, IPI00219299, IPI00298994, IPI00217563, IPI00166301, IPI00465295, IPI00306604	90	112	12782	8.87639	0.0220415	0.00159074	0.156016
GOTERM_CC_FAT	cytosolic part	7	7.36842	0.000661035	IPI00019770, IPI00026302, IPI00003362, IPI00013415, IPI00027270, IPI00021266, IPI00173359	90	152	12782	6.5405	0.109275	0.00768495	0.807388
GOTERM_CC_FAT	adherens junction	7	7.36842	0.000732474	IPI00925950, IPI00219299, IPI00298994, IPI00217563, IPI00166301, IPI00465295, IPI00306604	90	155	12782	6.41391	0.120349	0.00798234	0.894284
GOTERM_CC_FAT	fibrinogen complex	3	3.15789	0.00098415	IPI00022418, IPI00296099, IPI00298497	90	7	12782	60.8667	0.158283	0.0100847	1.19986
GOTERM_CC_FAT	anchoring junction	7	7.36842	0.00125717	IPI00925950, IPI00219299, IPI00298994, IPI00217563, IPI00166301, IPI00465295, IPI00306604	90	172	12782	5.77997	0.197595	0.0121557	1.53036
GOTERM_CC_FAT	anchoring collagen	3	3.15789	0.00167188	IPI00022200, IPI00400935, IPI00291136	90	9	12782	47.3407	0.253846	0.0152936	2.03046
GOTERM_CC_FAT	cytosolic ribosome	5	5.26316	0.00242928	IPI00019770, IPI00026302, IPI00013415, IPI00027270, IPI00021266	90	81	12782	8.7668	0.34665	0.0210572	2.93779
GOTERM_CC_FAT	cell surface	9	9.47368	0.00289372	IPI00003362, IPI00003865, IPI00002236, IPI00296099, IPI00217563, IPI00009803, IPI00007702, IPI00298497, IPI00306604	90	348	12782	3.67299	0.397782	0.0238601	3.49034
GOTERM_CC_FAT	ribonucleoprotein complex	11	11.5789	0.0030212	IPI00011274, IPI00019770, IPI00026302, IPI00013415, IPI00328840, IPI00003865, IPI00027834, IPI00025039, IPI00027270, IPI00021266, IPI00304925	90	515	12782	3.03348	0.411107	0.0237813	3.64149
GOTERM_CC_FAT	ruffle	4	4.21053	0.0113423	IPI00219299, IPI00298994, IPI00217563, IPI00306604	90	67	12782	8.47894	0.864156	0.0831335	13.0508
GOTERM_CC_FAT	ribosomal subunit	5	5.26316	0.012175	IPI00019770, IPI00026302, IPI00013415, IPI00027270, IPI00021266	90	128	12782	5.54774	0.882779	0.0854476	13.9443
GOTERM_CC_FAT	collagen type VI	2	2.10526	0.0138779	IPI00022200, IPI00291136	90	2	12782	142.022	0.913329	0.093193	15.7455
GOTERM_CC_FAT	collagen type I	2	2.10526	0.0138779	IPI00304962, IPI00297646	90	2	12782	142.022	0.913329	0.093193	15.7455
GOTERM_CC_FAT	integrin complex	3	3.15789	0.0172289	IPI00217563, IPI00009803, IPI00306604	90	29	12782	14.692	0.952229	0.110392	19.1891
GOTERM_CC_FAT	endoplasmic reticulum lumen	4	4.21053	0.0182389	IPI00032140, IPI00003362, IPI00001611, IPI00646304	90	80	12782	7.10111	0.960096	0.112464	20.2014
GOTERM_CC_FAT	pigment granule	4	4.21053	0.0241143	IPI00003362, IPI00003865, IPI00217563, IPI00646304	90	89	12782	6.38302	0.986042	0.141494	25.8628
GOTERM_CC_FAT	melanosome	4	4.21053	0.0241143	IPI00003362, IPI00003865, IPI00217563, IPI00646304	90	89	12782	6.38302	0.986042	0.141494	25.8628
GOTERM_CC_FAT	insulin-like growth factor binding protein complex	2	2.10526	0.0275653	IPI00029236, IPI00018305	90	4	12782	71.0111	0.992491	0.155219	29.0137
GOTERM_CC_FAT	cell junction	9	9.47368	0.027648	IPI00925950, IPI00219299, IPI00009329, IPI00298994, IPI00217563, IPI00009505, IPI00166301, IPI00465295, IPI00306604	90	518	12782	2.46757	0.992602	0.150877	29.0876
GOTERM_CC_FAT	cytosolic large ribosomal subunit	3	3.15789	0.0286546	IPI00026302, IPI00027270, IPI00021266	90	38	12782	11.2123	0.993828	0.151362	29.9824
GOTERM_CC_FAT	external side of plasma membrane	5	5.26316	0.0308159	IPI00002236, IPI00296099, IPI00009803, IPI00298497, IPI00306604	90	170	12782	4.17712	0.995821	0.157327	31.8686
GOTERM_CC_FAT	ER-Golgi intermediate compartment	3	3.15789	0.0329793	IPI00022418, IPI00032140, IPI00003362	90	41	12782	10.3919	0.997173	0.162923	33.7098
GOTERM_CC_FAT	platelet alpha granule lumen	3	3.15789	0.0329793	IPI00022418, IPI00296099, IPI00298497	90	41	12782	10.3919	0.997173	0.162923	33.7098
GOTERM_CC_FAT	cytoplasmic membrane-bounded vesicle lumen	3	3.15789	0.037542	IPI00022418, IPI00296099, IPI00298497	90	44	12782	9.68333	0.998765	0.17877	37.444
GOTERM_CC_FAT	vesicle lumen	3	3.15789	0.0407103	IPI00022418, IPI00296099, IPI00298497	90	46	12782	9.26232	0.999306	0.187639	39.9223
GOTERM_CC_FAT	collagen type IV	2	2.10526	0.0410649	IPI00743696, IPI00306322	90	6	12782	47.3407	0.99935	0.184403	40.194
GOTERM_CC_FAT	laminin-1 complex	2	2.10526	0.047745	IPI00218725, IPI00783665	90	7	12782	40.5778	0.999809	0.20657	45.106
GOTERM_CC_FAT	sheet-forming collagen	2	2.10526	0.047745	IPI00743696, IPI00306322	90	7	12782	40.5778	0.999809	0.20657	45.106
GOTERM_CC_FAT	cell projection	10	10.5263	0.0530797	IPI00219299, IPI00219365, IPI00009329, IPI00298994, IPI00217563, IPI00418471, IPI00014516, IPI00218918, IPI00166301, IPI00306604	90	697	12782	2.03762	0.999928	0.222112	48.7594
GOTERM_CC_FAT	platelet alpha granule	3	3.15789	0.0579477	IPI00022418, IPI00296099, IPI00298497	90	56	12782	7.60833	0.999971	0.234985	51.897
GOTERM_CC_FAT	laminin complex	2	2.10526	0.0609675	IPI00218725, IPI00783665	90	9	12782	31.5605	0.999983	0.240588	53.7536
GOTERM_CC_FAT	ribosome	5	5.26316	0.0630135	IPI00019770, IPI00026302, IPI00013415, IPI00027270, IPI00021266	90	215	12782	3.30284	0.999989	0.242558	54.9739
GOTERM_CC_FAT	cell leading edge	4	4.21053	0.0716033	IPI00219299, IPI00298994, IPI00217563, IPI00306604	90	138	12782	4.11659	0.999998	0.266236	59.7812
GOTERM_CC_FAT	cytoplasmic vesicle	9	9.47368	0.0781528	IPI00022418, IPI00003362, IPI00003865, IPI00296099, IPI00217563, IPI00646304, IPI00009505, IPI00298497, IPI00005908	90	642	12782	1.99097	0.999999	0.281925	63.1247
GOTERM_CC_FAT	large ribosomal subunit	3	3.15789	0.0792602	IPI00026302, IPI00027270, IPI00021266	90	67	12782	6.3592	0.999999	0.27995	63.6641
GOTERM_CC_FAT	ruffle membrane	2	2.10526	0.0804616	IPI00217563, IPI00306604	90	12	12782	23.6704	1	0.278349	64.2411
GOTERM_CC_FAT	vesicle	9	9.47368	0.0943964	IPI00022418, IPI00003362, IPI00003865, IPI00296099, IPI00217563, IPI00646304, IPI00009505, IPI00298497, IPI00005908	90	670	12782	1.90776	1	0.314231	70.3461
List of proteins in cluster
Protein name	Accession Number
Transforming growth factor-beta-induced protein ig-h3	IPI00018219
Isoform 1 of Fibrillin-2	IPI00019439
Lactadherin	IPI00002236
60S ribosomal protein L31	IPI00026302
Vimentin	IPI00418471
Lysyl oxidase homolog 1	IPI00001597
Inactive carboxypeptidase-like protein X2	IPI00296558
Isoform 1 of Heterochromatin protein 1-binding protein 3	IPI00642238
Isoform 1 of Protein-glutamine gamma-glutamyltransferase 2	IPI00294578
Nucleolar protein 16	IPI00032849
rRNA 2'-O-methyltransferase fibrillarin	IPI00025039
THO complex 4	IPI00328840
Latent-transforming growth factor beta-binding protein 2	IPI00292150
Fibrinogen beta chain	IPI00298497
IPI:MAN00000010.0|SWISS-PROT:P00698|LYSC_CHICK Lysozyme C OS=Gallus gallus GN=LYZ PE=1 SV=1	MAN00000010
Isoform 1 of Collagen alpha-1(III) chain	IPI00021033
Metalloproteinase inhibitor 3	IPI00218247
Isoform V1 of Versican core protein	IPI00215628
Lysyl oxidase homolog 2	IPI00294839
Isoform Alpha of Tissue factor pathway inhibitor	IPI00021834
Isoform 2 of Inactive serine protease PAMR1	IPI00064429
A disintegrin and metalloproteinase with thrombospondin motifs 1	IPI00005908
Fibrillin-1	IPI00328113
Laminin subunit alpha-5	IPI00783665
Angiopoietin-related protein 2	IPI00007800
Cytochrome c oxidase subunit 6C	IPI00015972
Heterogeneous nuclear ribonucleoprotein L	IPI00027834
Insulin-like growth factor-binding protein 3	IPI00018305
chemokine (C-X-C motif) ligand 12 (stromal cell-derived factor 1) isoform gamma	IPI00413781
Isoform 1 of Peroxidasin homolog	IPI00016112
Isoform 1 of Collagen alpha-1(IV) chain	IPI00743696
Isoform 2 of Glia-derived nexin	IPI00914848
Isoform 1 of Insulin-like growth factor II	IPI00001611
Collagen alpha-2(IV) chain	IPI00306322
Isoform 1 of Collagen alpha-1(XVI) chain	IPI00400935
cDNA FLJ56912, highly similar to Fibulin-2	IPI00023824
laminin alpha 2 subunit isoform b precursor	IPI00218725
Collagen alpha-2(V) chain	IPI00739099
Protein CYR61	IPI00299219
Isoform Long of Splicing factor, proline- and glutamine-rich	IPI00010740
Periostin, osteoblast specific factor	IPI00641231
Insulin-like growth factor-binding protein 5	IPI00029236
Galectin-1	IPI00219219
ubiquitin-like protein fubi and ribosomal protein S30 precursor	IPI00019770
HSPA5 protein	IPI00003362
Isoform M2 of Pyruvate kinase isozymes M1/M2	IPI00479186
Annexin A1	IPI00218918
Moesin	IPI00219365
Insulin-like growth factor-binding protein 4	IPI00305380
Isoform 1 of Tenascin	IPI00031008
Isoform 5 of Tenascin	IPI00220214
Isoform 4 of Tenascin	IPI00220213
Thrombospondin-1	IPI00296099
Collagen alpha-1(I) chain	IPI00297646
Isoform 1 of Heterogeneous nuclear ribonucleoprotein D-like	IPI00011274
Serine protease 23	IPI00026941
Procollagen C-endopeptidase enhancer 1	IPI00299738
similar to fibronectin 1 isoform 4 preproprotein isoform 10	IPI00714673
Isoform 1 of Heat shock cognate 71 kDa protein	IPI00003865
Isoform 1 of Fibronectin	IPI00022418
Isoform 1 of Connective tissue growth factor	IPI00020977
39S ribosomal protein L33, mitochondrial	IPI00006864
Peptidyl-prolyl cis-trans isomerase B	IPI00646304
60S ribosomal protein L23a	IPI00021266
40S ribosomal protein S7	IPI00013415
Transgelin	IPI00216138
Mannosyl-oligosaccharide glucosidase	IPI00328170
Collagen alpha-2(I) chain	IPI00304962
60S ribosomal protein L26	IPI00027270
Collagen alpha-1(VI) chain	IPI00291136
Serpin H1	IPI00032140
Isoform 1 of Cytoskeleton-associated protein 4	IPI00141318
Tyrosine-protein kinase SgK269	IPI00737545
LIM domain-containing protein 1	IPI00003369
Utrophin	IPI00009329
polydom	IPI00301288
Isoform 1 of Rho GTPase-activating protein 24	IPI00166301
Isoform 2C2 of Collagen alpha-2(VI) chain	IPI00304840
Talin-2	IPI00219299
Isoform 1 of Tensin-like C1 domain-containing phosphatase	IPI00465295
Isoform 1 of Beta-2-syntrophin	IPI00009505
Plasminogen activator inhibitor 1	IPI00007118
Integrin alpha-5	IPI00306604
cDNA FLJ60424, highly similar to Junction plakoglobin	IPI00789324
Heat shock 70 kDa protein 1A/1B	IPI00304925
Isoform 1 of Collagen alpha-3(VI) chain	IPI00022200
Isoform D of Fibulin-1	IPI00296534
Heat shock-related 70 kDa protein 2	IPI00007702
Isoform Beta-1A of Integrin beta-1	IPI00217563
cDNA, FLJ79184, highly similar to Procollagen-lysine, 2-oxoglutarate 5-dioxygenase 1	IPI00027192
Tyrosine-protein kinase SgK223	IPI00739386
Insulin-like growth factor-binding protein 7	IPI00016915
Histone H1.5	IPI00217468
Keratin, type I cytoskeletal 19	IPI00479145
TNS1 protein	IPI00925950
Talin-1	IPI00298994
Isoform 1 of Caldesmon	IPI00014516
Integrin alpha-4 precursor	IPI00009803
Uveal autoantigen with coiled-coil domains and ankyrin repeats	IPI00173359
Isoform 1 of Plectin-1	IPI00014898
Isoform 1 of Pleckstrin homology-like domain family B member 1	IPI00413100

## Sheet: Fig 6 Cluster iii
DAVID gene ontology analysis of proteins in Fig 6 cluster iii
Functional annotation chart
Category	Term	Count	%	PValue	Genes	List Total	Pop Hits	Pop Total	Fold Enrichment	Bonferroni	Benjamini	FDR
GOTERM_CC_FAT	cell-substrate junction	24	45.283	3.0213e-36	IPI00432363, IPI00658152, IPI00291238, IPI00012885, IPI00013744, IPI00013219, IPI00023704, IPI00024097, IPI00396399, IPI00926625, IPI00815737, IPI00419847, IPI00000856, IPI00642259, IPI00396967, IPI00301058, IPI00008918, IPI00256861, IPI00301561, IPI00847665, IPI00335634, IPI00000861, IPI00018963, IPI00291175, IPI00759776	47	112	12782	58.2766	4.16939e-34	4.16939e-34	3.55583e-33
GOTERM_CC_FAT	focal adhesion	22	41.5094	5.76308e-33	IPI00396967, IPI00658152, IPI00008918, IPI00301058, IPI00012885, IPI00291238, IPI00301561, IPI00013744, IPI00013219, IPI00847665, IPI00023704, IPI00024097, IPI00335634, IPI00018963, IPI00000861, IPI00396399, IPI00291175, IPI00815737, IPI00759776, IPI00926625, IPI00419847, IPI00000856	47	102	12782	58.6575	7.95305e-31	3.97653e-31	6.7827e-30
GOTERM_CC_FAT	cell-substrate adherens junction	22	41.5094	1.40282e-32	IPI00396967, IPI00658152, IPI00008918, IPI00301058, IPI00012885, IPI00291238, IPI00301561, IPI00013744, IPI00013219, IPI00847665, IPI00023704, IPI00024097, IPI00335634, IPI00018963, IPI00000861, IPI00396399, IPI00291175, IPI00815737, IPI00759776, IPI00926625, IPI00419847, IPI00000856	47	106	12782	56.444	1.93589e-30	6.45297e-31	1.65101e-29
GOTERM_CC_FAT	adherens junction	23	43.3962	9.08518e-31	IPI00396967, IPI00658152, IPI00008918, IPI00301058, IPI00012885, IPI00291238, IPI00301561, IPI00013744, IPI00291802, IPI00013219, IPI00847665, IPI00023704, IPI00024097, IPI00335634, IPI00018963, IPI00000861, IPI00396399, IPI00291175, IPI00815737, IPI00759776, IPI00926625, IPI00419847, IPI00000856	47	155	12782	40.355	1.25375e-28	3.13439e-29	1.06925e-27
GOTERM_CC_FAT	basolateral plasma membrane	24	45.283	6.92348e-30	IPI00432363, IPI00658152, IPI00291238, IPI00012885, IPI00013744, IPI00013219, IPI00023704, IPI00024097, IPI00396399, IPI00926625, IPI00815737, IPI00419847, IPI00000856, IPI00642259, IPI00396967, IPI00301058, IPI00008918, IPI00256861, IPI00301561, IPI00847665, IPI00335634, IPI00000861, IPI00018963, IPI00291175, IPI00759776	47	203	12782	32.1526	9.55441e-28	1.91088e-28	8.1484e-27
GOTERM_CC_FAT	anchoring junction	23	43.3962	1.02053e-29	IPI00396967, IPI00658152, IPI00008918, IPI00301058, IPI00012885, IPI00291238, IPI00301561, IPI00013744, IPI00291802, IPI00013219, IPI00847665, IPI00023704, IPI00024097, IPI00335634, IPI00018963, IPI00000861, IPI00396399, IPI00291175, IPI00815737, IPI00759776, IPI00926625, IPI00419847, IPI00000856	47	172	12782	36.3664	1.40832e-27	2.34721e-28	1.20108e-26
GOTERM_CC_FAT	cell junction	25	47.1698	7.57557e-22	IPI00432363, IPI00658152, IPI00291238, IPI00012885, IPI00013744, IPI00013219, IPI00023704, IPI00024097, IPI00396399, IPI00926625, IPI00815737, IPI00419847, IPI00642259, IPI00000856, IPI00396967, IPI00008918, IPI00301058, IPI00256861, IPI00301561, IPI00291802, IPI00847665, IPI00335634, IPI00000861, IPI00018963, IPI00291175, IPI00759776	47	518	12782	13.1254	1.04543e-19	1.49347e-20	8.91586e-19
GOTERM_CC_FAT	actin cytoskeleton	17	32.0755	5.15411e-16	IPI00432363, IPI00256861, IPI00008918, IPI00301058, IPI00413160, IPI00477536, IPI00007935, IPI00013808, IPI00013219, IPI00302592, IPI00023122, IPI00009342, IPI00000861, IPI00291175, IPI00926625, IPI00000856, IPI00014399, IPI00642259	47	269	12782	17.1869	7.66054e-14	9.54792e-15	6.55032e-13
GOTERM_CC_FAT	cytoskeleton	27	50.9434	3.92762e-14	IPI00432363, IPI00291238, IPI00012885, IPI00477536, IPI00013808, IPI00013219, IPI00023122, IPI00942512, IPI00396399, IPI00926625, IPI00178352, IPI00419847, IPI00000856, IPI00642259, IPI00396967, IPI00008918, IPI00301058, IPI00256861, IPI00007935, IPI00413160, IPI00302592, IPI00335634, IPI00009342, IPI00018963, IPI00000861, IPI00291175, IPI00759776, IPI00014399	47	1381	12782	5.31705	5.42366e-12	6.02629e-13	4.62519e-11
GOTERM_CC_FAT	stress fiber	7	13.2075	1.98548e-10	IPI00008918, IPI00926625, IPI00013808, IPI00013219, IPI00014399, IPI00023122, IPI00000856	47	24	12782	79.3209	2.73996e-08	2.73996e-09	2.33675e-07
GOTERM_CC_FAT	non-membrane-bounded organelle	30	56.6038	3.29266e-10	IPI00432363, IPI00658152, IPI00179700, IPI00291238, IPI00012885, IPI00477536, IPI00013808, IPI00013219, IPI00023122, IPI00942512, IPI00396399, IPI00926625, IPI00178352, IPI00419847, IPI00642259, IPI00000856, IPI00396967, IPI00005996, IPI00256861, IPI00008918, IPI00301058, IPI00007935, IPI00413160, IPI00302592, IPI00335634, IPI00009342, IPI00018963, IPI00000861, IPI00291175, IPI00759776, IPI000143…	47	2596	12782	3.14281	4.54388e-08	4.1308e-09	3.87521e-07
GOTERM_CC_FAT	intracellular non-membrane-bounded organelle	30	56.6038	3.29266e-10	IPI00432363, IPI00658152, IPI00179700, IPI00291238, IPI00012885, IPI00477536, IPI00013808, IPI00013219, IPI00023122, IPI00942512, IPI00396399, IPI00926625, IPI00178352, IPI00419847, IPI00642259, IPI00000856, IPI00396967, IPI00005996, IPI00256861, IPI00008918, IPI00301058, IPI00007935, IPI00413160, IPI00302592, IPI00335634, IPI00009342, IPI00018963, IPI00000861, IPI00291175, IPI00759776, IPI000143…	47	2596	12782	3.14281	4.54388e-08	4.1308e-09	3.87521e-07
GOTERM_CC_FAT	actin filament bundle	7	13.2075	3.378e-10	IPI00008918, IPI00926625, IPI00013808, IPI00013219, IPI00014399, IPI00023122, IPI00000856	47	26	12782	73.2193	4.66164e-08	3.8847e-09	3.97565e-07
GOTERM_CC_FAT	actomyosin	7	13.2075	4.33149e-10	IPI00008918, IPI00926625, IPI00013808, IPI00013219, IPI00014399, IPI00023122, IPI00000856	47	27	12782	70.5075	5.97745e-08	4.59804e-09	5.09782e-07
GOTERM_CC_FAT	plasma membrane part	27	50.9434	1.93403e-09	IPI00432363, IPI00658152, IPI00291238, IPI00012885, IPI00013744, IPI00013219, IPI00023704, IPI00024097, IPI00303283, IPI00396399, IPI00926625, IPI00815737, IPI00419847, IPI00642259, IPI00000856, IPI00396967, IPI00008918, IPI00301058, IPI00256861, IPI00027505, IPI00301561, IPI00291802, IPI00847665, IPI00335634, IPI00018963, IPI00000861, IPI00291175, IPI00759776	47	2203	12782	3.33311	2.66897e-07	1.9064e-08	2.27621e-06
GOTERM_CC_FAT	plasma membrane	33	62.2642	2.31268e-08	IPI00432363, IPI00658152, IPI00291238, IPI00012885, IPI00019345, IPI00013744, IPI00013219, IPI00023704, IPI00024097, IPI00303283, IPI00396399, IPI00015148, IPI00926625, IPI00815737, IPI00178352, IPI00419847, IPI00642259, IPI00000856, IPI00396967, IPI00256861, IPI00008918, IPI00301058, IPI00397366, IPI00027505, IPI00301561, IPI00291802, IPI00302592, IPI00847665, IPI00335634, IPI00009342, IPI000189…	47	3777	12782	2.37612	3.1915e-06	2.12767e-07	2.72185e-05
GOTERM_CC_FAT	myofibril	8	15.0943	1.24608e-07	IPI00396967, IPI00007935, IPI00477536, IPI00291175, IPI00759776, IPI00013219, IPI00178352, IPI00014399	47	111	12782	19.6005	1.71958e-05	1.07474e-06	0.000146654
GOTERM_CC_FAT	contractile fiber part	8	15.0943	1.40935e-07	IPI00396967, IPI00007935, IPI00477536, IPI00291175, IPI00759776, IPI00013219, IPI00178352, IPI00014399	47	113	12782	19.2536	1.94488e-05	1.14406e-06	0.000165869
GOTERM_CC_FAT	contractile fiber	8	15.0943	2.25522e-07	IPI00396967, IPI00007935, IPI00477536, IPI00291175, IPI00759776, IPI00013219, IPI00178352, IPI00014399	47	121	12782	17.9807	3.11216e-05	1.729e-06	0.000265422
GOTERM_CC_FAT	Z disc	6	11.3208	5.92621e-07	IPI00396967, IPI00007935, IPI00477536, IPI00759776, IPI00178352, IPI00014399	47	46	12782	35.4727	8.17784e-05	4.30429e-06	0.000697467
GOTERM_CC_FAT	I band	6	11.3208	1.46819e-06	IPI00396967, IPI00007935, IPI00477536, IPI00759776, IPI00178352, IPI00014399	47	55	12782	29.6681	0.000202589	1.01304e-05	0.00172793
GOTERM_CC_FAT	cell cortex	7	13.2075	1.28804e-05	IPI00432363, IPI00256861, IPI00291238, IPI00000861, IPI00477536, IPI00013808, IPI00302592, IPI00000856	47	146	12782	13.0391	0.00177593	8.46397e-05	0.0151582
GOTERM_CC_FAT	sarcomere	6	11.3208	2.55466e-05	IPI00396967, IPI00007935, IPI00477536, IPI00759776, IPI00178352, IPI00014399	47	98	12782	16.6505	0.00351927	0.000160236	0.0300623
GOTERM_CC_FAT	cell leading edge	6	11.3208	0.000131021	IPI00335634, IPI00009342, IPI00301058, IPI00018963, IPI00012885, IPI00023122	47	138	12782	11.8242	0.0179196	0.000785871	0.154093
GOTERM_CC_FAT	cell projection	10	18.8679	0.00072323	IPI00335634, IPI00009342, IPI00301058, IPI00018963, IPI00012885, IPI00013808, IPI00759776, IPI00013744, IPI00013219, IPI00023122	47	697	12782	3.90183	0.0950195	0.00415144	0.847878
GOTERM_CC_FAT	cytoskeletal part	11	20.7547	0.00173129	IPI00335634, IPI00009342, IPI00008918, IPI00942512, IPI00000861, IPI00926625, IPI00013808, IPI00013219, IPI00014399, IPI00023122, IPI00000856	47	952	12782	3.14237	0.212683	0.00951939	2.0187
GOTERM_CC_FAT	lamellipodium	4	7.54717	0.00201731	IPI00335634, IPI00301058, IPI00018963, IPI00012885	47	70	12782	15.5404	0.24321	0.0106608	2.3486
GOTERM_CC_FAT	integrin complex	3	5.66038	0.0048358	IPI00303283, IPI00027505, IPI00013744	47	29	12782	28.1335	0.487759	0.0244719	5.54548
GOTERM_CC_FAT	internal side of plasma membrane	6	11.3208	0.00534777	IPI00018963, IPI00012885, IPI00291175, IPI00815737, IPI00013219, IPI00847665	47	316	12782	5.16375	0.522873	0.0260814	6.11579
GOTERM_CC_FAT	cell-cell adherens junction	3	5.66038	0.00699057	IPI00291175, IPI00926625, IPI00291802	47	35	12782	23.3106	0.620191	0.0328313	7.92461
GOTERM_CC_FAT	receptor complex	4	7.54717	0.00832541	IPI00303283, IPI00027505, IPI00301561, IPI00013744	47	116	12782	9.37784	0.684538	0.0377271	9.3708
GOTERM_CC_FAT	platelet alpha granule	3	5.66038	0.0172492	IPI00303283, IPI00013808, IPI00759776	47	56	12782	14.5691	0.909388	0.0745331	18.5175
GOTERM_CC_FAT	hemidesmosome	2	3.77358	0.0178678	IPI00432363, IPI00256861, IPI00642259	47	5	12782	108.783	0.916928	0.0748057	19.119
GOTERM_CC_FAT	cytosol	11	20.7547	0.0179527	IPI00014256, IPI00301058, IPI00179700, IPI00012885, IPI00007935, IPI00216719, IPI00291175, IPI00015148, IPI00014398, IPI00019345, IPI00302592	47	1330	12782	2.24927	0.917914	0.0729587	19.2013
GOTERM_CC_FAT	pseudopodium	2	3.77358	0.0249271	IPI00013808, IPI00759776	47	7	12782	77.7021	0.969301	0.0973831	25.7024
GOTERM_CC_FAT	cell-cell junction	4	7.54717	0.0307561	IPI00291175, IPI00926625, IPI00291802, IPI00013219	47	190	12782	5.72542	0.98658	0.115888	30.7647
GOTERM_CC_FAT	neurofilament cytoskeleton	2	3.77358	0.0354231	IPI00432363, IPI00256861, IPI00642259	47	10	12782	54.3915	0.993106	0.129121	34.5881
GOTERM_CC_FAT	costamere	2	3.77358	0.0388972	IPI00291175, IPI00013219	47	11	12782	49.4468	0.99581	0.137545	37.3076
GOTERM_CC_FAT	basal plasma membrane	2	3.77358	0.0895623	IPI00432363, IPI00256861, IPI00642259	47	26	12782	20.9198	0.999998	0.288764	66.8559
List of proteins in cluster
Protein name	Accession Number
Isoform 2 of Filamin-A	IPI00302592
Isoform 1 of Fermitin family homolog 2	IPI00000856
Isoform Alpha of Vinexin	IPI00419847
Isoform 1 of Filamin-binding LIM protein 1	IPI00291238
Isoform 2 of Transforming growth factor beta-1-induced transcript 1 protein	IPI00396399
Isoform Beta-3A of Integrin beta-3	IPI00303283
Isoform 2 of KN motif and ankyrin repeat domain-containing protein 2	IPI00760962
Isoform 1 of Liprin-beta-1	IPI00397366
Neuroblast differentiation-associated protein AHNAK	IPI00021812
Ras-related protein Rap-1A	IPI00019345
Isoform 1 of Tensin-3	IPI00658152
Isoform 2 of TRIO and F-actin-binding protein	IPI00413160
Isoform 1 of Focal adhesion kinase 1	IPI00012885
High mobility group protein HMGI-C	IPI00005996
Isoform HMG-I of High mobility group protein HMG-I/HMG-Y	IPI00179700
Isoform 1 of Vinculin	IPI00291175
Isoform 2 of Disabled homolog 2-interacting protein	IPI00646394
Ras-related protein Rap-1b	IPI00015148
Isoform 1 of Integrin alpha-V	IPI00027505
Integrin-linked protein kinase	IPI00013219
Isoform 1 of ELKS/RAB6-interacting/CAST family member 1	IPI00216719
Zyxin	IPI00926625
Lipoma-preferred partner	IPI00023704
Isoform 1 of Alpha-parvin	IPI00018963
Isoform 1 of Filamin-C	IPI00178352
Isoform 3 of LIM domain only protein 7	IPI00291802
cDNA FLJ55165, highly similar to Particularly interesting new Cys-His protein	IPI00847665
Isoform 1 of PDZ and LIM domain protein 7	IPI00023122
FHL2 isoform 5	IPI00396967
Integrin alpha-2	IPI00013744
actinin, alpha 1 isoform a	IPI00759776
Alpha-actinin-4	IPI00013808
Isoform Beta of Paxillin	IPI00335634
Isoform 2 of Microtubule-actin cross-linking factor 1, isoforms 1/2/3/5	IPI00256861
Four and a half LIM domains protein 3	IPI00014399
Vasodilator-stimulated phosphoprotein	IPI00301058
filamin B isoform 3	IPI00477536
PDZ and LIM domain protein 5	IPI00007935
ADM	IPI00017968
cDNA FLJ56152, highly similar to Rho guanine nucleotide exchange factor 7	IPI00449906
Thyroid receptor-interacting protein 6	IPI00301561
Ras suppressor protein 1	IPI00017256
Microtubule-actin cross-linking factor 1, isoform 4	IPI00432363
